# Supplementary material for: Review of the Berosus Leach of Venezuela (Coleoptera, Hydrophilidae, Berosini) with description of fourteen new species
Source: Zookeys. 2012 Jul 6;(206):1–69. doi: 10.3897/zookeys.206.2587 (PMC3391895; doi:10.3897/zookeys.206.2587)
Supplement: XML Treatment for Berosus ambogynus [file zookeys.206.2587-treatment1.xml]

<!DOCTYPE tp:taxon-treatment
  PUBLIC "-//TaxonX//DTD Taxonomic Treatment Publishing DTD v0 20100105//EN" "tax-treatment-NSO.dtd">
<tp:taxon-treatment xmlns:tp="http://www.plazi.org/taxpub"><tp:treatment-meta><mixed-citation publication-type="journal"><person-group><name><surname>Oliva</surname><given-names>Adriana</given-names></name><name><surname>Short</surname><given-names>Andrew E. Z.</given-names></name></person-group><article-title>Review of the 
                    <italic>Berosus</italic> Leach of Venezuela  (Coleoptera, Hydrophilidae, Berosini) with description of fourteen new species
                </article-title><source>Zookeys</source><day>6</day><month>7</month><year>2012</year><volume>2012</volume><issue>206</issue><fpage>1</fpage><lpage>69</lpage><pub-id pub-id-type="doi">10.3897/zookeys.206.2587</pub-id></mixed-citation></tp:treatment-meta><tp:nomenclature><tp:taxon-name>
                        <tp:taxon-name-part taxon-name-part-type="genus">Berosus</tp:taxon-name-part>
                        <tp:taxon-name-part taxon-name-part-type="species">ambogynus</tp:taxon-name-part>
                    <object-id xmlns:xlink="http://www.w3.org/1999/xlink" xlink:type="simple">http://species-id.net/wiki/Berosus_ambogynus</object-id>
								</tp:taxon-name><tp:taxon-authority>Mouchamps, 1963</tp:taxon-authority><xref ref-type="fig" rid="F2">Figs 2B</xref><xref ref-type="fig" rid="F3">, 3A</xref><xref ref-type="fig" rid="F26">, 26</xref><tp:nomenclature-citation-list><tp:nomenclature-citation><tp:taxon-name>Berosus (Enoplurus) ambogynus</tp:taxon-name><comment> Mouchamps, 1963: 123.</comment></tp:nomenclature-citation><tp:nomenclature-citation><tp:taxon-name>Berosus ambogynus</tp:taxon-name><comment> Mouchamps: <xref ref-type="bibr" rid="B10">Oliva (1989</xref>: 164).</comment></tp:nomenclature-citation></tp:nomenclature-citation-list></tp:nomenclature><tp:treatment-sec sec-type="Material examined"><title>Material examined</title><p><bold>(40):</bold> <bold>VENEZUELA:</bold> <bold>Amazonas State:</bold> ca. 7 km S. Samariapo, <named-content xmlns:xlink="http://www.w3.org/1999/xlink" content-type="dwc:verbatimCoordinates" xlink:type="simple">5°10.900'N, 67°46.078'W</named-content>, 95 m, roadside pond; 15.i.2009, leg. Short, Miller, García, Camacho &amp; Joly, VZ09-0115-02X (1 ex., SEMC). <bold>Apure State:</bold> ca. 6 km S. Rio Cinaruco, <named-content xmlns:xlink="http://www.w3.org/1999/xlink" content-type="dwc:verbatimCoordinates" xlink:type="simple">6°30.900'N, 67°32.604'W</named-content>, 68 m, morichal and marsh, 8.i.2006, leg. Short, AS-06-019 (6 exs., SEMC, MIZA); same locality but 17.i.2009, leg. Short, Miller, &amp; Camacho, VZ09-0117-01X (6 exs., SEMC); 44 km N. Rio Capanaparo, <named-content xmlns:xlink="http://www.w3.org/1999/xlink" content-type="dwc:verbatimCoordinates" xlink:type="simple">7°20.175'N, 67°43.868'W</named-content>, 49 m, marsh at sand dunes, 11.ix.2007, leg. Short, AS-07-004 (2 exs., SEMC). <bold>Bolívar State:</bold> between Caicara &amp; Los Pijiguaos, <named-content xmlns:xlink="http://www.w3.org/1999/xlink" content-type="dwc:verbatimCoordinates" xlink:type="simple">7°20.992'N, 66°17.904'W</named-content>, 62 m, pond and lagoon, 11.i.2009, leg. Short, Miller &amp; García, VZ09-0111-02X (2 ex., SEMC); ca. 20 km E. Maripa, <named-content xmlns:xlink="http://www.w3.org/1999/xlink" content-type="dwc:verbatimCoordinates" xlink:type="simple">7°26'23.2"N, 64°57'5.6"W</named-content>, 45 m, grassy flooded area, 5.viii.2008, leg. Short &amp; García, AS-08-074 (1 ex., SEMC). <bold>Guárico State:</bold> <named-content xmlns:xlink="http://www.w3.org/1999/xlink" content-type="dwc:verbatimCoordinates" xlink:type="simple">8°6.226'N, 66°26.228'W</named-content>, 52 m UCV San Nicolasito Field Station, Rio Aguaro, 10.i.2009 leg. Short, Miller, Joly, García &amp; Camacho, VZ09-0110-01A (22 exs., SEMC, MIZA, MALUZ). Representative specimen will be deposited in NHW, NMPC, and USNM.</p></tp:treatment-sec><tp:treatment-sec sec-type="Distribution"><title>Distribution.</title><p>Bolivia (Tarija), Brazil (Amazonas, Pará) and Venezuela (Amazonas, Apure, Bolívar, Guárico).</p></tp:treatment-sec><tp:treatment-sec sec-type="Remarks"><title>Remarks.</title><p>While not common, this species has been collected in a variety of habitats on both sides of the Orinoco. Most collections were made in standing waters, including both temporary and likely permanent roadside ponds and marshes. Other collections were made along the margins of morichals, and the largest series was taken in a shallow slack-water pool of a small river.<!--PageBreak--></p></tp:treatment-sec><tp:treatment-sec><!--Section generated to contain objects referenced in tp:taxon-treatment.--><fig id="F2" position="float" orientation="portrait"><label>Figure 2.</label><caption><p>Dorsal and lateral habitus views of <italic><tp:taxon-name>Berosus</tp:taxon-name></italic> spp. <bold>A</bold> <italic><tp:taxon-name>Berosus reticulatus</tp:taxon-name></italic> <bold>B</bold> <italic><tp:taxon-name>Berosus ambogynus</tp:taxon-name></italic> <bold>C</bold> <italic><tp:taxon-name>Berosus brevibasis</tp:taxon-name></italic> <bold>D</bold> <italic><tp:taxon-name>Berosus erraticus</tp:taxon-name></italic>.</p></caption><graphic xmlns:xlink="http://www.w3.org/1999/xlink" xlink:href="ZooKeys-206-001-g002.jpg" position="float" orientation="portrait" xlink:type="simple"/></fig><fig id="F3" position="float" orientation="portrait"><label>Figure 3.</label><caption><p>Abdomens of <italic><tp:taxon-name>Berosus</tp:taxon-name></italic> spp. <bold>A</bold> <italic><tp:taxon-name>Berosus ambogynus</tp:taxon-name></italic> <bold>B</bold> <italic><tp:taxon-name>Berosus ruffinus</tp:taxon-name></italic>.</p></caption><graphic xmlns:xlink="http://www.w3.org/1999/xlink" xlink:href="ZooKeys-206-001-g003.jpg" position="float" orientation="portrait" xlink:type="simple"/></fig><fig id="F26" position="float" orientation="portrait"><label>Figure 26.</label><caption><p>Habitat of <italic><tp:taxon-name>Berosus ambogynus</tp:taxon-name></italic> at the Rio Aguaro near the UCV San Nicolasito Research Station (VZ09-0110-01A) <bold>A</bold> overview of the habitat <bold>B</bold> detail of backwater margin where specimens were collected.</p></caption><graphic xmlns:xlink="http://www.w3.org/1999/xlink" xlink:href="ZooKeys-206-001-g026.jpg" position="float" orientation="portrait" xlink:type="simple"/></fig></tp:treatment-sec><ref-list><ref id="B10"><mixed-citation xmlns:xlink="http://www.w3.org/1999/xlink" xlink:type="simple"><person-group><name name-style="western"><surname>Oliva</surname><given-names>A</given-names></name></person-group> (<year>1989</year>)<article-title> El genero <italic>Berosus</italic> (Coleoptera: Hydrophilidae) en América del Sur.</article-title><source>Revista del Museo Argentino de Ciencias Naturales, Entomología </source><volume>6</volume>: <fpage>57</fpage>-<lpage>236</lpage>.</mixed-citation></ref></ref-list></tp:taxon-treatment>
