# Supplementary material for: Review of the Berosus Leach of Venezuela (Coleoptera, Hydrophilidae, Berosini) with description of fourteen new species
Source: Zookeys. 2012 Jul 6;(206):1–69. doi: 10.3897/zookeys.206.2587 (PMC3391895; doi:10.3897/zookeys.206.2587)
Supplement: XML Treatment for Berosus brevibasis [file zookeys.206.2587-treatment5.xml]

<!DOCTYPE tp:taxon-treatment
  PUBLIC "-//TaxonX//DTD Taxonomic Treatment Publishing DTD v0 20100105//EN" "tax-treatment-NSO.dtd">
<tp:taxon-treatment xmlns:tp="http://www.plazi.org/taxpub"><tp:treatment-meta><mixed-citation publication-type="journal"><person-group><name><surname>Oliva</surname><given-names>Adriana</given-names></name><name><surname>Short</surname><given-names>Andrew E. Z.</given-names></name></person-group><article-title>Review of the 
                    <italic>Berosus</italic> Leach of Venezuela  (Coleoptera, Hydrophilidae, Berosini) with description of fourteen new species
                </article-title><source>Zookeys</source><day>6</day><month>7</month><year>2012</year><volume>2012</volume><issue>206</issue><fpage>1</fpage><lpage>69</lpage><pub-id pub-id-type="doi">10.3897/zookeys.206.2587</pub-id></mixed-citation></tp:treatment-meta><tp:nomenclature><tp:taxon-name>
                        <tp:taxon-name-part taxon-name-part-type="genus">Berosus</tp:taxon-name-part>
                        <tp:taxon-name-part taxon-name-part-type="species">brevibasis</tp:taxon-name-part>
                    <object-id xmlns:xlink="http://www.w3.org/1999/xlink" xlink:type="simple">http://species-id.net/wiki/Berosus_brevibasis</object-id>
								</tp:taxon-name><tp:taxon-authority>Oliva, 1989</tp:taxon-authority><xref ref-type="fig" rid="F2">Figs 2C</xref><xref ref-type="fig" rid="F4">, 4A</xref><tp:nomenclature-citation-list><tp:nomenclature-citation><tp:taxon-name>Berosus brevibasis</tp:taxon-name><comment> Oliva, 1989: 165.</comment></tp:nomenclature-citation></tp:nomenclature-citation-list></tp:nomenclature><tp:treatment-sec sec-type="Material examined"><title>Material examined</title><p><bold>(28).</bold> <bold>VENEZUELA:</bold> <bold>Apure State:</bold> ca. 6 km S. Rio Cinaruco, <named-content xmlns:xlink="http://www.w3.org/1999/xlink" content-type="dwc:verbatimCoordinates" xlink:type="simple">6°30.900'N, 67°32.604'W</named-content>, 68 m, morichal and marsh, 8.i.2006, leg. Short, AS-06-019 (5 exs., SEMC, MIZA), same locality but 17.i.2009, leg. Short, Miller, &amp; C<!--PageBreak-->amacho, VZ09-0117-01X (1 ex., SEMC). <bold>Bolívar State:</bold> Los Pijiguaos, <named-content xmlns:xlink="http://www.w3.org/1999/xlink" content-type="dwc:verbatimCoordinates" xlink:type="simple">6°35.617'N, 66°49.238'W</named-content>, 80 m, rock outcrop/morichal, algal margin of morichal, leg. Short, García, Camacho, Miller, &amp; Joly, VZ09-0112-01B (1 ex., SEMC); same locality but <!--PageBreak-->15.ix.2007, leg. Short, HG-vapor light, AS-07-014 (1 ex., SEMC). <bold>Guárico State:</bold> 15 km S. Calabozo, 9-13.ii.1969, Lago de los Patos, leg. P. &amp; P. Spangler (18 exs., USNM, SEMC); Corozo Pando, 12.ii.1969, leg. P. &amp; P. Spangler (1 ex., USNM); UCV San Nicolasito Field Station, Rio Aguaro, <named-content xmlns:xlink="http://www.w3.org/1999/xlink" content-type="dwc:verbatimCoordinates" xlink:type="simple">8°6.226'N, 66°26.228'W</named-content>, 52 m, 10.i.2009, leg. Short, Miller, Joly, García, &amp; Camacho, VZ09-0110-01A (1 ex., SEMC).</p><fig id="F4" position="float" orientation="portrait"><label>Figure 4.</label><caption><p>Abdomen and aedeagal views of <italic><tp:taxon-name>Berosus</tp:taxon-name></italic> spp. <bold>A</bold> <italic><tp:taxon-name>Berosus brevibasis</tp:taxon-name></italic> <bold>B</bold> <italic><tp:taxon-name>Berosus erraticus</tp:taxon-name></italic> <bold>C</bold> <italic><tp:taxon-name>Berosus reticulatus</tp:taxon-name></italic>.</p></caption><graphic xmlns:xlink="http://www.w3.org/1999/xlink" xlink:href="ZooKeys-206-001-g004.jpg" position="float" orientation="portrait" xlink:type="simple"/></fig><fig id="F5" position="float" orientation="portrait"><label>Figure 5.</label><caption><p><italic><tp:taxon-name>Berosus aragua</tp:taxon-name></italic> sp. n. <bold>A</bold> dorsal and ventral habitus (lighter form) <bold>B</bold> dorsal and ventral habitus (darker form) <bold>C</bold> abdomen <bold>D</bold> aedeagus.</p></caption><graphic xmlns:xlink="http://www.w3.org/1999/xlink" xlink:href="ZooKeys-206-001-g005.jpg" position="float" orientation="portrait" xlink:type="simple"/></fig><fig id="F6" position="float" orientation="portrait"><label>Figure 6.</label><caption><p>Dorsal and lateral habitus views of <italic><tp:taxon-name>Berosus</tp:taxon-name></italic> spp. <bold>A</bold> <italic><tp:taxon-name>Berosus asymmetricus</tp:taxon-name></italic> sp. n. <bold>B</bold> <italic><tp:taxon-name>Berosus garciai</tp:taxon-name></italic> sp. n.</p></caption><graphic xmlns:xlink="http://www.w3.org/1999/xlink" xlink:href="ZooKeys-206-001-g006.jpg" position="float" orientation="portrait" xlink:type="simple"/></fig><fig id="F7" position="float" orientation="portrait"><label>Figure 7.</label><caption><p>Details of <italic><tp:taxon-name>Berosus</tp:taxon-name></italic> spp. <bold>A</bold> <italic><tp:taxon-name>Berosus asymmetricus</tp:taxon-name></italic> sp. n., abdomen and aedeagus <bold>B</bold> <italic><tp:taxon-name>Berosus garciai</tp:taxon-name></italic> sp. n., abdomen and aedeagus</p></caption><graphic xmlns:xlink="http://www.w3.org/1999/xlink" xlink:href="ZooKeys-206-001-g007.jpg" position="float" orientation="portrait" xlink:type="simple"/></fig><fig id="F8" position="float" orientation="portrait"><label>Figure 8.</label><caption><p><italic><tp:taxon-name>Berosus capanaparo</tp:taxon-name></italic> sp. n, abdomen and aedeagus.</p></caption><graphic xmlns:xlink="http://www.w3.org/1999/xlink" xlink:href="ZooKeys-206-001-g008.jpg" position="float" orientation="portrait" xlink:type="simple"/></fig></tp:treatment-sec><tp:treatment-sec sec-type="Distribution"><title>Distribution.</title><p>Brazil (Mato Grosso), Venezuela (Apure, Bolívar, Guárico).</p><p><bold>Remarks.</bold> While Brazilian specimens were collected from gallery forest, the Venezuelan specimens were taken along morichals (rivers) and marshes in the Llanos and at a morichal along the northern edge of the Guiana Shield</p></tp:treatment-sec><tp:treatment-sec><!--Section generated to contain objects referenced in tp:taxon-treatment.--><fig id="F2" position="float" orientation="portrait"><label>Figure 2.</label><caption><p>Dorsal and lateral habitus views of <italic><tp:taxon-name>Berosus</tp:taxon-name></italic> spp. <bold>A</bold> <italic><tp:taxon-name>Berosus reticulatus</tp:taxon-name></italic> <bold>B</bold> <italic><tp:taxon-name>Berosus ambogynus</tp:taxon-name></italic> <bold>C</bold> <italic><tp:taxon-name>Berosus brevibasis</tp:taxon-name></italic> <bold>D</bold> <italic><tp:taxon-name>Berosus erraticus</tp:taxon-name></italic>.</p></caption><graphic xmlns:xlink="http://www.w3.org/1999/xlink" xlink:href="ZooKeys-206-001-g002.jpg" position="float" orientation="portrait" xlink:type="simple"/></fig></tp:treatment-sec></tp:taxon-treatment>
