# Supplementary material for: Review of the Berosus Leach of Venezuela (Coleoptera, Hydrophilidae, Berosini) with description of fourteen new species
Source: Zookeys. 2012 Jul 6;(206):1–69. doi: 10.3897/zookeys.206.2587 (PMC3391895; doi:10.3897/zookeys.206.2587)
Supplement: XML Treatment for Berosus consobrinus [file zookeys.206.2587-treatment8.xml]

<!DOCTYPE tp:taxon-treatment
  PUBLIC "-//TaxonX//DTD Taxonomic Treatment Publishing DTD v0 20100105//EN" "tax-treatment-NSO.dtd">
<tp:taxon-treatment xmlns:tp="http://www.plazi.org/taxpub"><tp:treatment-meta><mixed-citation publication-type="journal"><person-group><name><surname>Oliva</surname><given-names>Adriana</given-names></name><name><surname>Short</surname><given-names>Andrew E. Z.</given-names></name></person-group><article-title>Review of the 
                    <italic>Berosus</italic> Leach of Venezuela  (Coleoptera, Hydrophilidae, Berosini) with description of fourteen new species
                </article-title><source>Zookeys</source><day>6</day><month>7</month><year>2012</year><volume>2012</volume><issue>206</issue><fpage>1</fpage><lpage>69</lpage><pub-id pub-id-type="doi">10.3897/zookeys.206.2587</pub-id></mixed-citation></tp:treatment-meta><tp:nomenclature><tp:taxon-name>
                        <tp:taxon-name-part taxon-name-part-type="genus">Berosus</tp:taxon-name-part>
                        <tp:taxon-name-part taxon-name-part-type="species">consobrinus</tp:taxon-name-part>
                    <object-id xmlns:xlink="http://www.w3.org/1999/xlink" xlink:type="simple">http://species-id.net/wiki/Berosus_consobrinus</object-id>
								</tp:taxon-name><tp:taxon-authority>Knisch, 1921</tp:taxon-authority><xref ref-type="fig" rid="F10">Fig. 10</xref><tp:nomenclature-citation-list><tp:nomenclature-citation><tp:taxon-name>Berosus (Berosus) consobrinus</tp:taxon-name><comment> Knisch, 1921: 18.</comment></tp:nomenclature-citation><tp:nomenclature-citation><tp:taxon-name>Berosus consobrinus</tp:taxon-name><comment> Knisch: <xref ref-type="bibr" rid="B10">Oliva (1989</xref>: 93); <xref ref-type="bibr" rid="B11">Oliva (1993</xref>: 203).</comment></tp:nomenclature-citation></tp:nomenclature-citation-list></tp:nomenclature><tp:treatment-sec sec-type="Material examined"><title>Material examined</title><p><bold>(23).</bold> <bold>VENEZUELA: Bolívar State:</bold> 1 km S. San Francisco, <named-content xmlns:xlink="http://www.w3.org/1999/xlink" content-type="dwc:verbatimCoordinates" xlink:type="simple">5°2.623'N, 61°6.083'W</named-content>, 885 m, morichal stream/marsh, leg. Short &amp; García, AS-08-068 (3 ex., MIZA); Chivaton Hotel, on rd. to Kavanayen, 1370 m, 28.vi.1987, leg. M.A. Ivie, at light (1 ex., MTEC). Guárico State: Corozo Pando (8 km N.), various dates between 11 and 21 June 1984, leg. F.W. Eiland &amp; V. Linares (19 exs., MIZA, SEMC, USNM, MALUZ).</p><fig id="F10" position="float" orientation="portrait"><label>Figure 10.</label><caption><p><italic><tp:taxon-name>Berosus consobrinus</tp:taxon-name></italic>. <bold>A</bold> dorsal and ventral habitus <bold>B</bold> abdomen <bold>C</bold> aedeagus.</p></caption><graphic xmlns:xlink="http://www.w3.org/1999/xlink" xlink:href="ZooKeys-206-001-g010.jpg" position="float" orientation="portrait" xlink:type="simple"/></fig></tp:treatment-sec><tp:treatment-sec sec-type="Distribution"><title>Distribution.</title><p>Brazil (Mato Grosso), Venezuela (Bolívar, Guárico). Previously, only the type series was known.</p></tp:treatment-sec><tp:treatment-sec sec-type="Remarks"><title>Remarks.</title><p>This species was collected at two localities in the Gran Sabana, as well as a series from the central Llanos region.</p></tp:treatment-sec><ref-list><ref id="B10"><mixed-citation xmlns:xlink="http://www.w3.org/1999/xlink" xlink:type="simple"><person-group><name name-style="western"><surname>Oliva</surname><given-names>A</given-names></name></person-group> (<year>1989</year>)<article-title> El genero <italic>Berosus</italic> (Coleoptera: Hydrophilidae) en América del Sur.</article-title><source>Revista del Museo Argentino de Ciencias Naturales, Entomología </source><volume>6</volume>: <fpage>57</fpage>-<lpage>236</lpage>.</mixed-citation></ref><ref id="B11"><mixed-citation xmlns:xlink="http://www.w3.org/1999/xlink" xlink:type="simple"><person-group><name name-style="western"><surname>Oliva</surname><given-names>A</given-names></name></person-group> (<year>1993</year>)<article-title> Some types of <italic>Berosus</italic> (Coleoptera: Hydrophilidae) kept in the collections of the Institut royal des Sciences naturelles de Belgique.</article-title><source>Bulletin et Annales de la Société Royale Belge d’Entomologie </source><volume>129</volume>: <fpage>183</fpage>-<lpage>230</lpage>.</mixed-citation></ref></ref-list></tp:taxon-treatment>
