# Supplementary material for: Review of the Berosus Leach of Venezuela (Coleoptera, Hydrophilidae, Berosini) with description of fourteen new species
Source: Zookeys. 2012 Jul 6;(206):1–69. doi: 10.3897/zookeys.206.2587 (PMC3391895; doi:10.3897/zookeys.206.2587)
Supplement: XML Treatment for Berosus corozo [file zookeys.206.2587-treatment9.xml]

<!DOCTYPE tp:taxon-treatment
  PUBLIC "-//TaxonX//DTD Taxonomic Treatment Publishing DTD v0 20100105//EN" "tax-treatment-NSO.dtd">
<tp:taxon-treatment xmlns:tp="http://www.plazi.org/taxpub"><tp:treatment-meta><mixed-citation publication-type="journal"><person-group><name><surname>Oliva</surname><given-names>Adriana</given-names></name><name><surname>Short</surname><given-names>Andrew E. Z.</given-names></name></person-group><article-title>Review of the 
                    <italic>Berosus</italic> Leach of Venezuela  (Coleoptera, Hydrophilidae, Berosini) with description of fourteen new species
                </article-title><source>Zookeys</source><day>6</day><month>7</month><year>2012</year><volume>2012</volume><issue>206</issue><fpage>1</fpage><lpage>69</lpage><pub-id pub-id-type="doi">10.3897/zookeys.206.2587</pub-id></mixed-citation></tp:treatment-meta><tp:nomenclature><tp:taxon-name>
                        <tp:taxon-name-part taxon-name-part-type="genus">Berosus</tp:taxon-name-part>
                        <tp:taxon-name-part taxon-name-part-type="species">corozo</tp:taxon-name-part>
                    <object-id xmlns:xlink="http://www.w3.org/1999/xlink" xlink:type="simple">urn:lsid:zoobank.org:act:2B4E0254-5C39-45FA-8ACA-8122D9DBBBF0</object-id>
								<object-id xmlns:xlink="http://www.w3.org/1999/xlink" xlink:type="simple">http://species-id.net/wiki/Berosus_corozo</object-id>
								</tp:taxon-name><tp:taxon-authority>Oliva &amp; Short</tp:taxon-authority><tp:taxon-status xmlns:xlink="http://www.w3.org/1999/xlink" xlink:type="simple">sp. n.</tp:taxon-status><xref ref-type="fig" rid="F14">Figs 14A</xref><xref ref-type="fig" rid="F15">, 15C</xref></tp:nomenclature><tp:treatment-sec sec-type="Type material"><title>Type material.</title><p><bold>Holotype</bold> (male): “VENEZUELA: Guarico/ Corozo Pando (8kmN.)/ 17 20-21 June 1984/ blacklight/ F.W. Eiland &amp; V. Linares”, “HOLOTYPE/ BEROSUS/ corozo sp. n./ des. Oliva &amp; Short” (MIZA). <bold>Paratypes (31): VENEZUELA: Apure State:</bold> Hato El Frio, Fundo Ceibote, 20.v.1975, leg. C. R<!--PageBreak-->osales (21 exs., MIZA, SEMC, NHMW, NMPC); Fundo La Florida, Rio Quitaparo, <named-content xmlns:xlink="http://www.w3.org/1999/xlink" content-type="dwc:verbatimCoordinates" xlink:type="simple">7°05'N, 68°26'W</named-content>, 42 m, 11–14.vi.1999, leg. E. Osuna &amp; A. Chacon (1 ex., MIZA). <bold>Guárico State:</bold> Same data as type (4 exs., USNM, SEMC); same data but 17–18.vi.1984 (5 exs., USNM, MALUZ ).</p></tp:treatment-sec><tp:treatment-sec sec-type="Diagnosis"><title>Diagnosis.</title><p>Moderate-sized species of the <italic><tp:taxon-name>Berosus holdhausi</tp:taxon-name></italic> complex, without metallic luster on dorsum, resembling <italic><tp:taxon-name>Berosus marquardti</tp:taxon-name></italic> Knisch, but without reddish hue on dorsum, with mesoventral process laminar, anterior tooth of this process straight, <!--PageBreak-->carina on first ventrite straight in lateral aspect and with median lobe of male genitalia subapically angular, apically narrow. This species is remarkable by the convex, short, broad body shape and the very coarse dorsal sculpture (<xref ref-type="fig" rid="F14">Fig. 14A</xref>).</p></tp:treatment-sec><tp:treatment-sec sec-type="Description"><title>Description.</title><p>Body length: 3.6–4.3 mm. (holotype: total length: 4.3 mm; humeral width: 1.55 mm). Shape convex. Dorsum entirely testaceous, yellow in the type specimens, with base of frons, paramedial bands on pronotal disc and scutellum slightly darker. Elytra with small, weak darker spots on elytral disc and apical portion; the usual humeral and lateral spots are absent.</p><p>Pronotal punctures 3–6 times as large as ommatidia. Punctures on inner elytral striae about twice as large as pronotal ones, those on outer striae gradually larger. Inner interstriae about the width of striae, step-shaped, flat, shining, sparsely but deeply punctate. Outer interstriae 9 and 10 narrower than striae, weakly convex; interstria 11 weakly costate.</p><p>Mesoventral process in the shape of a short, strongly raised lamina with two teeth of equal height divided by a shallow semicircular notch; anterior tooth straight, directed posteriorly. Metaventral process short, wide, with posterolateral angles rounded and produced. First abdominal ventrite with thick, high carina along its entire length medially, straight in lateral aspect. Fifth ventrite strongly raised at the sides of small apical notch, which is medially set with two contiguous, diverging teeth. Lateral margins of abdominal ventrites finely crenulate. Meso- and metaventer with pubescence on basal two-thirds, distal limit briefly oblique. Protarsus of male with two basal tarsomeres bearing stiff hairs which are not expanded to form a pad.</p><p>Male genitalia (<xref ref-type="fig" rid="F15">Fig. 15C</xref>) with basal piece about twice as long as wide, half of total length. Parameres strongly narrowed in apical third, apices weakly directed towards sternal side; sternal margin bearing a short row of long hairs on the subapical concave part. Median lobe shorter than parameres; in lateral aspect strongly curved towards the tergal side, subapically swollen with angular projection followed by a deep semicircular notch, narrowed apex directed towards the sternal side; in tergal aspect the subapical swelling spindle-shaped, with a median groove.</p></tp:treatment-sec><tp:treatment-sec sec-type="Etymology"><title>Etymology.</title><p>This species is named after the type locality, “Corozo Pando”.</p></tp:treatment-sec><tp:treatment-sec sec-type="Distribution"><title>Distribution.</title><p>Venezuela (Apure, Guárico).</p></tp:treatment-sec><tp:treatment-sec sec-type="Remarks"><title>Remarks.</title><p>Nothing is known about the biology of this species. Most specimens were collected at light.</p></tp:treatment-sec><tp:treatment-sec><!--Section generated to contain objects referenced in tp:taxon-treatment.--><fig id="F14" position="float" orientation="portrait"><label>Figure 14.</label><caption><p>Dorsal and lateral habitus views of <italic><tp:taxon-name>Berosus</tp:taxon-name></italic> spp. <bold>A</bold> <italic><tp:taxon-name>Berosus corozo</tp:taxon-name></italic> sp. n. <bold>B</bold> <italic><tp:taxon-name>Berosus ebeninus</tp:taxon-name></italic> sp. n. <bold>C</bold> <italic><tp:taxon-name>Berosus holdhausi</tp:taxon-name></italic> <bold>D</bold> <italic><tp:taxon-name>Berosus tramidrum</tp:taxon-name></italic> sp. n.</p></caption><graphic xmlns:xlink="http://www.w3.org/1999/xlink" xlink:href="ZooKeys-206-001-g014.jpg" position="float" orientation="portrait" xlink:type="simple"/></fig><fig id="F15" position="float" orientation="portrait"><label>Figure 15.</label><caption><p>Details of <italic><tp:taxon-name>Berosus</tp:taxon-name></italic> spp. <bold>A</bold> <italic><tp:taxon-name>Berosus ebeninus</tp:taxon-name></italic> sp. n., aedeagus <bold>B</bold> <italic><tp:taxon-name>Berosus holdhausi</tp:taxon-name></italic>, abdomen <bold>C</bold> <italic><tp:taxon-name>Berosus corozo</tp:taxon-name></italic> sp. n., abdomen and aedeagus, <bold>D</bold>) <italic><tp:taxon-name>Berosus tramidrum</tp:taxon-name></italic> sp. n., abdomen and aedeagus.</p></caption><graphic xmlns:xlink="http://www.w3.org/1999/xlink" xlink:href="ZooKeys-206-001-g015.jpg" position="float" orientation="portrait" xlink:type="simple"/></fig></tp:treatment-sec></tp:taxon-treatment>
