# Supplementary material for: Review of the Berosus Leach of Venezuela (Coleoptera, Hydrophilidae, Berosini) with description of fourteen new species
Source: Zookeys. 2012 Jul 6;(206):1–69. doi: 10.3897/zookeys.206.2587 (PMC3391895; doi:10.3897/zookeys.206.2587)
Supplement: XML Treatment for Berosus ebeninus [file zookeys.206.2587-treatment10.xml]

<!DOCTYPE tp:taxon-treatment
  PUBLIC "-//TaxonX//DTD Taxonomic Treatment Publishing DTD v0 20100105//EN" "tax-treatment-NSO.dtd">
<tp:taxon-treatment xmlns:tp="http://www.plazi.org/taxpub"><tp:treatment-meta><mixed-citation publication-type="journal"><person-group><name><surname>Oliva</surname><given-names>Adriana</given-names></name><name><surname>Short</surname><given-names>Andrew E. Z.</given-names></name></person-group><article-title>Review of the 
                    <italic>Berosus</italic> Leach of Venezuela  (Coleoptera, Hydrophilidae, Berosini) with description of fourteen new species
                </article-title><source>Zookeys</source><day>6</day><month>7</month><year>2012</year><volume>2012</volume><issue>206</issue><fpage>1</fpage><lpage>69</lpage><pub-id pub-id-type="doi">10.3897/zookeys.206.2587</pub-id></mixed-citation></tp:treatment-meta><tp:nomenclature><tp:taxon-name>
                        <tp:taxon-name-part taxon-name-part-type="genus">Berosus</tp:taxon-name-part>
                        <tp:taxon-name-part taxon-name-part-type="species">ebeninus</tp:taxon-name-part>
                    <object-id xmlns:xlink="http://www.w3.org/1999/xlink" xlink:type="simple">urn:lsid:zoobank.org:act:98496051-3BCB-410A-A867-5F1966B88D51</object-id>
								<object-id xmlns:xlink="http://www.w3.org/1999/xlink" xlink:type="simple">http://species-id.net/wiki/Berosus_ebeninus</object-id>
								</tp:taxon-name><tp:taxon-authority>Oliva &amp; Short</tp:taxon-authority><tp:taxon-status xmlns:xlink="http://www.w3.org/1999/xlink" xlink:type="simple">sp. n.</tp:taxon-status><xref ref-type="fig" rid="F14">Figs 14B</xref><xref ref-type="fig" rid="F15">, 15A</xref></tp:nomenclature><tp:treatment-sec sec-type="Type material"><title>Type material.</title><p><bold>Holotype</bold> (male): “VENEZUELA: Bolivar State/ <named-content xmlns:xlink="http://www.w3.org/1999/xlink" content-type="dwc:verbatimCoordinates" xlink:type="simple">5°34'29.8"N, 61°18'43.4"W</named-content>, 1100 m, nr. Rio Sakaika; 2.viii.2008/ leg. A. Short &amp; M. Garcia/ AS-08-067”, “[barcode]/ SM0829277/ KUNHM-ENT”, “HOLOTYPE/ Berosus/<!--PageBreak--> ebeninus sp. n./ des. Oliva &amp; Short 2010” (MIZA). <bold>Paratypes (5)</bold>: <bold>VENEZUELA:</bold> <bold>Apure State:</bold> Fundo La Florida, Rio Quitaparo, <named-content xmlns:xlink="http://www.w3.org/1999/xlink" content-type="dwc:verbatimCoordinates" xlink:type="simple">7°05'N, 68°26'W</named-content>, 42 m, 11–14.vi.1999, leg. E. Osuna &amp; A. Chacon (2 exs., MIZA, SEMC); same data but 16-18.v.1999 (1 ex., MIZA). <bold>Bolívar State:</bold> Same data as holotype (1 female, SEMC); Cuchivero, 30 km SE of Caicara, 4.viii.1987, leg. S. &amp; J. Peck, Woodland, UV light, SBP87-108 (1 male, SEMC).</p></tp:treatment-sec><tp:treatment-sec sec-type="Diagnosis"><title>Diagnosis.</title><p>This species keys to <italic><tp:taxon-name>Berosus consobrinus</tp:taxon-name></italic> Knisch, 1921 or <italic><tp:taxon-name>Berosus megillus</tp:taxon-name></italic> d’Orchymont in the key by <xref ref-type="bibr" rid="B11">Oliva (1993)</xref>. The new species differs from the latter in having much finer punctation and the sides of the ventrites crenulate. From <italic><tp:taxon-name>Berosus consobrinus</tp:taxon-name></italic> it differs by the male genitalia and the extended melanization of the dorsum.</p></tp:treatment-sec><tp:treatment-sec sec-type="Description"><title>Description.</title><p>Body length: 3.6–3.9 mm. (holotype: total length: 3.9 mm; humeral width: 1.6 mm), Shape in dorsal aspect short and wide. Labrum, clypeus and frons dark brown to black with weak metallic sheen. Pronotum black in typical series, with metallic sheen, testaceous on lateral margins and, more extendedly, on anterior angles. Scutellum melanic. Elytra melanic, in the typical series deep black, shading into dark reddish brown at the sides and apices. Venter of thorax and abdomen dark reddish brown to nearly black. Maxillary palpi pale yellow with fourth palpomere darkened apically. Femora with pubescent and glabrous regions black and testaceous respectively. The remainder of the legs testaceous.</p><p>Punctures on clypeus about twice as large as ommatidia, contiguous, polygonal. Punctures on frons 3–4 times the size of an ommatidium, contiguous, polygonal, larger at the base of frons where there is a narrow median unpunctured line, not carinate. Pronotum with coarse (4–6 times an ommatidion), irregularly spaced (spaces equivalent to 1–2 diameters) punctures; surface coarsely micropunctate (micropunctures nearly as large as ommatidia). Lateral margins of pronotum serrate. Scutellum bearing a few punctures, rather smaller than those on pronotal disc. Elytral striae bearing punctures about the same size as those on pronotum, contiguous. Interstriae convex, narrower than striae, bearing punctures subequal in size as an ommatidium. Interstria 11 costate on anterior three-fourths, overhanging the elytral margin, not costate below humeral hump; the latter dentate. Elytral apices rounded; spine-like hairs absent. Mesoventral process laminar, with anterior tooth weakly curved, directed posteroventrally, behind this the free ventral margin concave, posterior angle weakly raised. Metaventral process wide, carinate before median depression, with posterolateral angles produced into rounded laminae, posterior angle finely carinate, not raised. Meso- and metafemora with pubescence on basal three-fifths and three-fourths respectively, its limit transversely oblique. Protarsus of male only slightly enlarged, the two basal tarsomeres slightly expanded and with a setal pad, which can hardly be said to form a sole. Claws weakly arched, dentate at base.</p><p>First ventrite medially carinate on most of its length, with carina faint to nearly absent at posterior margin. Fifth ventrite with small apical notch, set with two acute teeth medially. Margins of abdominal ventrites finely crenulate. Aedeagus (<xref ref-type="fig" rid="F15">Fig. 15A</xref>) with basal piece about twice as long as wide, half of total length. Parameres gradually acuminate, curved, apices simply acuminate, directed towards the sternal side; row <!--PageBreak-->of hairs short, subapical. Median lobe longer than parameres, thick, weakly curved, abruptly swollen subapically, narrowed acuminate apex directed sternally.</p></tp:treatment-sec><tp:treatment-sec sec-type="Etymology"><title>Etymology.</title><p>The name derives from the Latin word <italic>ebenus –i</italic>, meaning “ebony”, and it alludes to the blackish dorsal coloring of this species.</p></tp:treatment-sec><tp:treatment-sec sec-type="Distribution"><title>Distribution.</title><p>Venezuela (Apure, Bolívar)</p></tp:treatment-sec><tp:treatment-sec sec-type="Remarks"><title>Remarks.</title><p>The specimens taken from the type locality were collected in a small, shallow marsh.</p></tp:treatment-sec><tp:treatment-sec><!--Section generated to contain objects referenced in tp:taxon-treatment.--><fig id="F14" position="float" orientation="portrait"><label>Figure 14.</label><caption><p>Dorsal and lateral habitus views of <italic><tp:taxon-name>Berosus</tp:taxon-name></italic> spp. <bold>A</bold> <italic><tp:taxon-name>Berosus corozo</tp:taxon-name></italic> sp. n. <bold>B</bold> <italic><tp:taxon-name>Berosus ebeninus</tp:taxon-name></italic> sp. n. <bold>C</bold> <italic><tp:taxon-name>Berosus holdhausi</tp:taxon-name></italic> <bold>D</bold> <italic><tp:taxon-name>Berosus tramidrum</tp:taxon-name></italic> sp. n.</p></caption><graphic xmlns:xlink="http://www.w3.org/1999/xlink" xlink:href="ZooKeys-206-001-g014.jpg" position="float" orientation="portrait" xlink:type="simple"/></fig><fig id="F15" position="float" orientation="portrait"><label>Figure 15.</label><caption><p>Details of <italic><tp:taxon-name>Berosus</tp:taxon-name></italic> spp. <bold>A</bold> <italic><tp:taxon-name>Berosus ebeninus</tp:taxon-name></italic> sp. n., aedeagus <bold>B</bold> <italic><tp:taxon-name>Berosus holdhausi</tp:taxon-name></italic>, abdomen <bold>C</bold> <italic><tp:taxon-name>Berosus corozo</tp:taxon-name></italic> sp. n., abdomen and aedeagus, <bold>D</bold>) <italic><tp:taxon-name>Berosus tramidrum</tp:taxon-name></italic> sp. n., abdomen and aedeagus.</p></caption><graphic xmlns:xlink="http://www.w3.org/1999/xlink" xlink:href="ZooKeys-206-001-g015.jpg" position="float" orientation="portrait" xlink:type="simple"/></fig></tp:treatment-sec><ref-list><ref id="B11"><mixed-citation xmlns:xlink="http://www.w3.org/1999/xlink" xlink:type="simple"><person-group><name name-style="western"><surname>Oliva</surname><given-names>A</given-names></name></person-group> (<year>1993</year>)<article-title> Some types of <italic>Berosus</italic> (Coleoptera: Hydrophilidae) kept in the collections of the Institut royal des Sciences naturelles de Belgique.</article-title><source>Bulletin et Annales de la Société Royale Belge d’Entomologie </source><volume>129</volume>: <fpage>183</fpage>-<lpage>230</lpage>.</mixed-citation></ref></ref-list></tp:taxon-treatment>
