# Supplementary material for: Review of the Berosus Leach of Venezuela (Coleoptera, Hydrophilidae, Berosini) with description of fourteen new species
Source: Zookeys. 2012 Jul 6;(206):1–69. doi: 10.3897/zookeys.206.2587 (PMC3391895; doi:10.3897/zookeys.206.2587)
Supplement: XML Treatment for Berosus elegans [file zookeys.206.2587-treatment11.xml]

<!DOCTYPE tp:taxon-treatment
  PUBLIC "-//TaxonX//DTD Taxonomic Treatment Publishing DTD v0 20100105//EN" "tax-treatment-NSO.dtd">
<tp:taxon-treatment xmlns:tp="http://www.plazi.org/taxpub"><tp:treatment-meta><mixed-citation publication-type="journal"><person-group><name><surname>Oliva</surname><given-names>Adriana</given-names></name><name><surname>Short</surname><given-names>Andrew E. Z.</given-names></name></person-group><article-title>Review of the 
                    <italic>Berosus</italic> Leach of Venezuela  (Coleoptera, Hydrophilidae, Berosini) with description of fourteen new species
                </article-title><source>Zookeys</source><day>6</day><month>7</month><year>2012</year><volume>2012</volume><issue>206</issue><fpage>1</fpage><lpage>69</lpage><pub-id pub-id-type="doi">10.3897/zookeys.206.2587</pub-id></mixed-citation></tp:treatment-meta><tp:nomenclature><tp:taxon-name>
                        <tp:taxon-name-part taxon-name-part-type="genus">Berosus</tp:taxon-name-part>
                        <tp:taxon-name-part taxon-name-part-type="species">elegans</tp:taxon-name-part>
                    <object-id xmlns:xlink="http://www.w3.org/1999/xlink" xlink:type="simple">http://species-id.net/wiki/Berosus_elegans</object-id>
								</tp:taxon-name><tp:taxon-authority>Knisch, 1921</tp:taxon-authority><xref ref-type="fig" rid="F11">Fig. 11</xref><tp:nomenclature-citation-list><tp:nomenclature-citation><tp:taxon-name>Berosus (Berosus) elegans</tp:taxon-name><comment> Knisch, 1921: 8.</comment></tp:nomenclature-citation><tp:nomenclature-citation><tp:taxon-name>Berosus elegans</tp:taxon-name><comment> Knisch: <xref ref-type="bibr" rid="B10">Oliva (1989</xref>: 167).</comment></tp:nomenclature-citation></tp:nomenclature-citation-list></tp:nomenclature><tp:treatment-sec sec-type="Material examined"><title>Material examined</title><p><bold>(693).</bold> <bold>VENEZUELA:</bold> <bold>Bolívar State:</bold> Cuchivero, 30 km SE of Caicara, 4.viii.1987, leg. S. &amp; J. Peck, woodland, UV light, SBP87-108 (1 ex., SEMC). <bold>Guárico State:</bold> 8 km N. Corozo Pando, 11.vi.1984, leg. F.W. Eiland (189 exs., USNM); same locality but 17–18.vi.1984, leg. F.W. Eiland &amp; V. Linares, blacklight (25 exs., USNM); same locality but leg. F.W. Eiland &amp; V. Linares, 20–21.vi.1984, blacklight (478 exs., USNM). Representative specimen will be deposited in MIZA, MALUZ, NHW, &amp; NMPC.</p><fig id="F11" position="float" orientation="portrait"><label>Figure 11.</label><caption><p><italic><tp:taxon-name>Berosus elegans</tp:taxon-name></italic>. Dorsal and lateral habitus.</p></caption><graphic xmlns:xlink="http://www.w3.org/1999/xlink" xlink:href="ZooKeys-206-001-g011.jpg" position="float" orientation="portrait" xlink:type="simple"/></fig></tp:treatment-sec><tp:treatment-sec sec-type="Distribution"><title>Distribution.</title><p>Brazil (Mato Grosso), Venezuela (Bolívar, Guárico).</p></tp:treatment-sec><tp:treatment-sec sec-type="Remarks"><title>Remarks.</title><p>It is interesting to note that while many hundreds of specimens were collected at one locality in the central Llanos region (most at lights), not one specimen was found from recent collecting efforts.</p></tp:treatment-sec><ref-list><ref id="B10"><mixed-citation xmlns:xlink="http://www.w3.org/1999/xlink" xlink:type="simple"><person-group><name name-style="western"><surname>Oliva</surname><given-names>A</given-names></name></person-group> (<year>1989</year>)<article-title> El genero <italic>Berosus</italic> (Coleoptera: Hydrophilidae) en América del Sur.</article-title><source>Revista del Museo Argentino de Ciencias Naturales, Entomología </source><volume>6</volume>: <fpage>57</fpage>-<lpage>236</lpage>.</mixed-citation></ref></ref-list></tp:taxon-treatment>
