# Supplementary material for: Review of the Berosus Leach of Venezuela (Coleoptera, Hydrophilidae, Berosini) with description of fourteen new species
Source: Zookeys. 2012 Jul 6;(206):1–69. doi: 10.3897/zookeys.206.2587 (PMC3391895; doi:10.3897/zookeys.206.2587)
Supplement: XML Treatment for Berosus erraticus [file zookeys.206.2587-treatment12.xml]

<!DOCTYPE tp:taxon-treatment
  PUBLIC "-//TaxonX//DTD Taxonomic Treatment Publishing DTD v0 20100105//EN" "tax-treatment-NSO.dtd">
<tp:taxon-treatment xmlns:tp="http://www.plazi.org/taxpub"><tp:treatment-meta><mixed-citation publication-type="journal"><person-group><name><surname>Oliva</surname><given-names>Adriana</given-names></name><name><surname>Short</surname><given-names>Andrew E. Z.</given-names></name></person-group><article-title>Review of the 
                    <italic>Berosus</italic> Leach of Venezuela  (Coleoptera, Hydrophilidae, Berosini) with description of fourteen new species
                </article-title><source>Zookeys</source><day>6</day><month>7</month><year>2012</year><volume>2012</volume><issue>206</issue><fpage>1</fpage><lpage>69</lpage><pub-id pub-id-type="doi">10.3897/zookeys.206.2587</pub-id></mixed-citation></tp:treatment-meta><tp:nomenclature><tp:taxon-name>
                        <tp:taxon-name-part taxon-name-part-type="genus">Berosus</tp:taxon-name-part>
                        <tp:taxon-name-part taxon-name-part-type="species">erraticus</tp:taxon-name-part>
                    <object-id xmlns:xlink="http://www.w3.org/1999/xlink" xlink:type="simple">http://species-id.net/wiki/Berosus_erraticus</object-id>
								</tp:taxon-name><tp:taxon-authority>Mouchamps, 1963</tp:taxon-authority><xref ref-type="fig" rid="F2">Figs 2D</xref><xref ref-type="fig" rid="F4">, 4B</xref><tp:nomenclature-citation-list><tp:nomenclature-citation><tp:taxon-name>Berosus (Enoplurus) erraticus</tp:taxon-name><comment> Mouchamps, 1963: 163.</comment></tp:nomenclature-citation><tp:nomenclature-citation><tp:taxon-name>Berosus erraticus</tp:taxon-name><comment> Mouchamps: Oliva, 1989: 162.</comment></tp:nomenclature-citation></tp:nomenclature-citation-list></tp:nomenclature><tp:treatment-sec sec-type="Material examined"><title>Material examined</title><p><bold>(53).</bold> <bold>VENEZUELA:</bold> <bold>Anzoátegui State:</bold> Transect 1, 9.<named-content xmlns:xlink="http://www.w3.org/1999/xlink" content-type="dwc:verbatimCoordinates" xlink:type="simple">33639°N, 64.19690°W</named-content>, 300 m, Temporal rain pond in a dry forest, 12.viii.2009, leg. R. Cordero, VZ09-812-01A, (2 exs., SEMC); Transect 1, <named-content xmlns:xlink="http://www.w3.org/1999/xlink" content-type="dwc:verbatimCoordinates" xlink:type="simple">09°21'03.1"N, 64°08'45.1"W</named-content>, 327 m, Permanent pond with grass, 12.viii.2009, leg. R. Cordero, VZ09-812-02A, (1 ex., SEMC); Transect 1, <named-content xmlns:xlink="http://www.w3.org/1999/xlink" content-type="dwc:verbatimCoordinates" xlink:type="simple">09°18'46.8"N, 64°07'11"W</named-content>, 270 m, Permanent pond with canopy, near to corn crop, 12.viii.2009, leg. R. Cordero, VZ09-812-03A, (3 exs., SEMC); Transect 1, <named-content xmlns:xlink="http://www.w3.org/1999/xlink" content-type="dwc:verbatimCoordinates" xlink:type="simple">09°17'06.2"N, 64°07'38.1"W</named-content>,<!--PageBreak--> 251 m, Permanent pond under bridge, 12.viii.2009, leg. R. Cordero, VZ09-812-04A, (3 exs., SEMC); <named-content xmlns:xlink="http://www.w3.org/1999/xlink" content-type="dwc:verbatimCoordinates" xlink:type="simple">09°19'41.4"N, 64°07'07.1"W</named-content>, 289 m, temporary rain pond, 13.viii.2009, leg. Cordero, VZ09-813-07A (2 exs., SEMC); <named-content xmlns:xlink="http://www.w3.org/1999/xlink" content-type="dwc:verbatimCoordinates" xlink:type="simple">09°07'19.7"N, 64°11'11.4"W</named-content>, 216 m, temporary rain pond on the clay road, 13.viii.2009, leg. Cordero, VZ09-813-08A (1 ex., SEMC); <named-content xmlns:xlink="http://www.w3.org/1999/xlink" content-type="dwc:verbatimCoordinates" xlink:type="simple">09°16'34.6"N, 64°13'39.3"W</named-content>, 259 m, temporary pond by road, 14.viii.2009, leg. Cordero, VZ09-814-12A (2 exs., SEMC); Transect 1, <named-content xmlns:xlink="http://www.w3.org/1999/xlink" content-type="dwc:verbatimCoordinates" xlink:type="simple">09°18'41.2"N, 64°13'10.2"W</named-content>, 278 m, Temporal pond aside the road, 14.viii.2009, leg. R. Cordero, VZ09-814-13A, (3 exs., SEMC); Transect 1, <named-content xmlns:xlink="http://www.w3.org/1999/xlink" content-type="dwc:verbatimCoordinates" xlink:type="simple">09°16'00.1"N, 64°13'42.9"W</named-content>, 256 m, Temporal pond in a crossroad, 15.viii.2009, leg. R. Cordero, VZ09-815-11A, (4 exs., SEMC); <named-content xmlns:xlink="http://www.w3.org/1999/xlink" content-type="dwc:verbatimCoordinates" xlink:type="simple">09°17'16.3"N, 64°13'39.1"W</named-content>, 274 m, temporary pond by road, 15.viii.2009, leg. Cordero, VZ09-815-12A (11 exs., SEMC, MIZA); <named-content xmlns:xlink="http://www.w3.org/1999/xlink" content-type="dwc:verbatimCoordinates" xlink:type="simple">09°17'58.0"N, 64°13'39.2"W</named-content>, 276 m, permanent pond with dry shrubs and grass, 15.viii.2009, leg. Cordero, VZ09-815-13A (2 exs., SEMC). <bold>Bolívar State:</bold> Cuchivero, 30 km SE of Calcura/4.viii.1987, leg. S. &amp; J. Peck/Woodland, UV light, SBP87-108 (1 ex., SEMC); ca. 20 km E Maripa, <named-content xmlns:xlink="http://www.w3.org/1999/xlink" content-type="dwc:verbatimCoordinates" xlink:type="simple">7°26'23.2"N, 64°57'5.6"W</named-content>, 45 m, flooded grassy area, 5.viii.2008, leg. Short, AS-08-074 (5 exs, MIZA, SEMC); Gran Sabana, Rio Aponwao at Highway 10, <named-content xmlns:xlink="http://www.w3.org/1999/xlink" content-type="dwc:verbatimCoordinates" xlink:type="simple">5°50'49.2"N, 61°28'2.4"W</named-content>, 1340 m, small vegetated pool, 31.vii.2008, leg. Short, AS-08-060a (2 exs., SEMC); Los Pijiguaos, outcrop/morichal, <named-content xmlns:xlink="http://www.w3.org/1999/xlink" content-type="dwc:verbatimCoordinates" xlink:type="simple">6°35.617'N, 66°49.238'W</named-content>, 80 m, algae on rocky margin of morichal, 12.i.2009, leg. Short, García, Camacho, Miller, &amp; Joly, VZ09-0112-01B (1 ex., SEMC). <bold>Guárico State:</bold> <!--PageBreak-->Corozo Pando (8 km N.), 17–18.vi.1984, leg. F.W. Eiland &amp; V. Linares, blacklight (8 exs., USNM); Same locality but 20–21.vi.1984, leg. F.W. Eiland &amp; V. Linares, blacklight (2 exs., USNM).</p></tp:treatment-sec><tp:treatment-sec sec-type="Distribution"><title>Distribution.</title><p>Argentina, Bolivia, Paraguay, Uruguay, Venezuela (Anzoátegui, Bolívar, Guárico).</p></tp:treatment-sec><tp:treatment-sec sec-type="Remarks"><title>Remarks.</title><p>This species has been collected in a variety of standing or slack-water habitats. This species was previously recorded from Bolívar State (<xref ref-type="bibr" rid="B11">Oliva 1993</xref>).</p></tp:treatment-sec><tp:treatment-sec><!--Section generated to contain objects referenced in tp:taxon-treatment.--><fig id="F2" position="float" orientation="portrait"><label>Figure 2.</label><caption><p>Dorsal and lateral habitus views of <italic><tp:taxon-name>Berosus</tp:taxon-name></italic> spp. <bold>A</bold> <italic><tp:taxon-name>Berosus reticulatus</tp:taxon-name></italic> <bold>B</bold> <italic><tp:taxon-name>Berosus ambogynus</tp:taxon-name></italic> <bold>C</bold> <italic><tp:taxon-name>Berosus brevibasis</tp:taxon-name></italic> <bold>D</bold> <italic><tp:taxon-name>Berosus erraticus</tp:taxon-name></italic>.</p></caption><graphic xmlns:xlink="http://www.w3.org/1999/xlink" xlink:href="ZooKeys-206-001-g002.jpg" position="float" orientation="portrait" xlink:type="simple"/></fig><fig id="F4" position="float" orientation="portrait"><label>Figure 4.</label><caption><p>Abdomen and aedeagal views of <italic><tp:taxon-name>Berosus</tp:taxon-name></italic> spp. <bold>A</bold> <italic><tp:taxon-name>Berosus brevibasis</tp:taxon-name></italic> <bold>B</bold> <italic><tp:taxon-name>Berosus erraticus</tp:taxon-name></italic> <bold>C</bold> <italic><tp:taxon-name>Berosus reticulatus</tp:taxon-name></italic>.</p></caption><graphic xmlns:xlink="http://www.w3.org/1999/xlink" xlink:href="ZooKeys-206-001-g004.jpg" position="float" orientation="portrait" xlink:type="simple"/></fig></tp:treatment-sec><ref-list><ref id="B11"><mixed-citation xmlns:xlink="http://www.w3.org/1999/xlink" xlink:type="simple"><person-group><name name-style="western"><surname>Oliva</surname><given-names>A</given-names></name></person-group> (<year>1993</year>)<article-title> Some types of <italic>Berosus</italic> (Coleoptera: Hydrophilidae) kept in the collections of the Institut royal des Sciences naturelles de Belgique.</article-title><source>Bulletin et Annales de la Société Royale Belge d’Entomologie </source><volume>129</volume>: <fpage>183</fpage>-<lpage>230</lpage>.</mixed-citation></ref></ref-list></tp:taxon-treatment>
