# Supplementary material for: Review of the Berosus Leach of Venezuela (Coleoptera, Hydrophilidae, Berosini) with description of fourteen new species
Source: Zookeys. 2012 Jul 6;(206):1–69. doi: 10.3897/zookeys.206.2587 (PMC3391895; doi:10.3897/zookeys.206.2587)
Supplement: XML Treatment for Berosus festivus [file zookeys.206.2587-treatment13.xml]

<!DOCTYPE tp:taxon-treatment
  PUBLIC "-//TaxonX//DTD Taxonomic Treatment Publishing DTD v0 20100105//EN" "tax-treatment-NSO.dtd">
<tp:taxon-treatment xmlns:tp="http://www.plazi.org/taxpub"><tp:treatment-meta><mixed-citation publication-type="journal"><person-group><name><surname>Oliva</surname><given-names>Adriana</given-names></name><name><surname>Short</surname><given-names>Andrew E. Z.</given-names></name></person-group><article-title>Review of the 
                    <italic>Berosus</italic> Leach of Venezuela  (Coleoptera, Hydrophilidae, Berosini) with description of fourteen new species
                </article-title><source>Zookeys</source><day>6</day><month>7</month><year>2012</year><volume>2012</volume><issue>206</issue><fpage>1</fpage><lpage>69</lpage><pub-id pub-id-type="doi">10.3897/zookeys.206.2587</pub-id></mixed-citation></tp:treatment-meta><tp:nomenclature><tp:taxon-name>
                        <tp:taxon-name-part taxon-name-part-type="genus">Berosus</tp:taxon-name-part>
                        <tp:taxon-name-part taxon-name-part-type="species">festivus</tp:taxon-name-part>
                    <object-id xmlns:xlink="http://www.w3.org/1999/xlink" xlink:type="simple">http://species-id.net/wiki/Berosus_festivus</object-id>
								</tp:taxon-name><tp:taxon-authority>Berg, 1885</tp:taxon-authority><tp:nomenclature-citation-list><tp:nomenclature-citation><tp:taxon-name>Berosus festivus</tp:taxon-name><comment> Berg, 1885: 221</comment></tp:nomenclature-citation><tp:nomenclature-citation><tp:taxon-name>Berosus (Berosus) vicarius</tp:taxon-name><comment> Knisch, 1921b: 22. Synonymized by <xref ref-type="bibr" rid="B10">Oliva (1989</xref>: 101).</comment></tp:nomenclature-citation><tp:nomenclature-citation><tp:taxon-name>Berosus festivus</tp:taxon-name><comment> Berg : <xref ref-type="bibr" rid="B10">Oliva (1989</xref>: 101).</comment></tp:nomenclature-citation></tp:nomenclature-citation-list></tp:nomenclature><tp:treatment-sec sec-type="Material examined"><title>Material examined</title><p><bold>(5).</bold> <bold>VENEZUELA: Barinas State:</bold> Santa Barbara, iv.1981 light trap, leg. H. Martínez (5 ex., MACN).</p></tp:treatment-sec><tp:treatment-sec sec-type="Distribution"><title>Distribution.</title><p>Argentina, Brazil, Guyana, Uruguay, Venezuela (Barinas).</p></tp:treatment-sec><tp:treatment-sec sec-type="Remarks"><title>Remarks.</title><p>This species was first recorded from Venezuela by <xref ref-type="bibr" rid="B10">Oliva (1989)</xref> from Santa Barbara in Barinas State, although <xref ref-type="bibr" rid="B11">Oliva (1993)</xref> later omitted Venezuela because of some doubt about the identity of the Venezuelan specimens; <xref ref-type="bibr" rid="B4">Hansen (1999)</xref> based the distribution data of this species on the latter paper. The first author examined again the specimens from Barinas and confirmed they have all the characters of <italic><tp:taxon-name>Berosus festivus</tp:taxon-name></italic>.</p></tp:treatment-sec><ref-list><ref id="B10"><mixed-citation xmlns:xlink="http://www.w3.org/1999/xlink" xlink:type="simple"><person-group><name name-style="western"><surname>Oliva</surname><given-names>A</given-names></name></person-group> (<year>1989</year>)<article-title> El genero <italic>Berosus</italic> (Coleoptera: Hydrophilidae) en América del Sur.</article-title><source>Revista del Museo Argentino de Ciencias Naturales, Entomología </source><volume>6</volume>: <fpage>57</fpage>-<lpage>236</lpage>.</mixed-citation></ref><ref id="B11"><mixed-citation xmlns:xlink="http://www.w3.org/1999/xlink" xlink:type="simple"><person-group><name name-style="western"><surname>Oliva</surname><given-names>A</given-names></name></person-group> (<year>1993</year>)<article-title> Some types of <italic>Berosus</italic> (Coleoptera: Hydrophilidae) kept in the collections of the Institut royal des Sciences naturelles de Belgique.</article-title><source>Bulletin et Annales de la Société Royale Belge d’Entomologie </source><volume>129</volume>: <fpage>183</fpage>-<lpage>230</lpage>.</mixed-citation></ref><ref id="B4"><mixed-citation xmlns:xlink="http://www.w3.org/1999/xlink" xlink:type="simple"><person-group><name name-style="western"><surname>Hansen</surname><given-names>M</given-names></name></person-group> (<year>1999</year>)<source> World Catalogue of Insects. Volume 2.</source><publisher-name>Hydrophiloidea (s. str.) (Coleoptera). Apollo Books</publisher-name>, <publisher-loc>Stenstrup</publisher-loc>, <lpage>416</lpage> pp.</mixed-citation></ref></ref-list></tp:taxon-treatment>
