# Supplementary material for: Review of the Berosus Leach of Venezuela (Coleoptera, Hydrophilidae, Berosini) with description of fourteen new species
Source: Zookeys. 2012 Jul 6;(206):1–69. doi: 10.3897/zookeys.206.2587 (PMC3391895; doi:10.3897/zookeys.206.2587)
Supplement: XML Treatment for Berosus geayi [file zookeys.206.2587-treatment15.xml]

<!DOCTYPE tp:taxon-treatment
  PUBLIC "-//TaxonX//DTD Taxonomic Treatment Publishing DTD v0 20100105//EN" "tax-treatment-NSO.dtd">
<tp:taxon-treatment xmlns:tp="http://www.plazi.org/taxpub"><tp:treatment-meta><mixed-citation publication-type="journal"><person-group><name><surname>Oliva</surname><given-names>Adriana</given-names></name><name><surname>Short</surname><given-names>Andrew E. Z.</given-names></name></person-group><article-title>Review of the 
                    <italic>Berosus</italic> Leach of Venezuela  (Coleoptera, Hydrophilidae, Berosini) with description of fourteen new species
                </article-title><source>Zookeys</source><day>6</day><month>7</month><year>2012</year><volume>2012</volume><issue>206</issue><fpage>1</fpage><lpage>69</lpage><pub-id pub-id-type="doi">10.3897/zookeys.206.2587</pub-id></mixed-citation></tp:treatment-meta><tp:nomenclature><tp:taxon-name>
                        <tp:taxon-name-part taxon-name-part-type="genus">Berosus</tp:taxon-name-part>
                        <tp:taxon-name-part taxon-name-part-type="species">geayi</tp:taxon-name-part>
                    <object-id xmlns:xlink="http://www.w3.org/1999/xlink" xlink:type="simple">http://species-id.net/wiki/Berosus_geayi</object-id>
								</tp:taxon-name><tp:taxon-authority>d’Orchymont, 1937</tp:taxon-authority><xref ref-type="fig" rid="F12">Figs 12</xref><xref ref-type="fig" rid="F25">, 25A–B</xref><tp:nomenclature-citation-list><tp:nomenclature-citation><tp:taxon-name>Berosus (Berosus) geayi</tp:taxon-name><comment> d’Orchymont, 1937: 471.</comment></tp:nomenclature-citation><tp:nomenclature-citation><tp:taxon-name>Berosus geayi</tp:taxon-name><comment> d’Orchymont: <xref ref-type="bibr" rid="B11">Oliva (1993</xref>: 224).</comment></tp:nomenclature-citation></tp:nomenclature-citation-list></tp:nomenclature><tp:treatment-sec sec-type="Material examined"><title>Material examined</title><p><bold>(105).</bold> <bold>VENEZUELA:</bold> <bold>Falcón State</bold>: Médanos de Coro, <named-content xmlns:xlink="http://www.w3.org/1999/xlink" content-type="dwc:verbatimCoordinates" xlink:type="simple">11°26.215'N, 69°40.112'W</named-content>, 8 m, pond in dunes, 9.vii.2010, leg. Short &amp; Shepard, VZ10-0709-03Z (4 exs., SEMC); SE Tocopero, 10.vii.2009, leg. Short et al., muddy pool in roadside ditch, VZ09-0710-03C (96 exs., MIZA, MALUZ, NHW, NMPC, USNM, SEMC); same data but pond margin, VZ10-0710-03B (1 ex., SEMC); same data but muddy pool in roadside ditch, leg. Sites, VZ10-0710-03S/L-1067 (4 exs., SEMC).</p><fig id="F12" position="float" orientation="portrait"><label>Figure 12.</label><caption><p><italic><tp:taxon-name>Berosus geayi</tp:taxon-name></italic>. Dorsal and lateral habitus, abdomen, and aedeagus.</p></caption><graphic xmlns:xlink="http://www.w3.org/1999/xlink" xlink:href="ZooKeys-206-001-g012.jpg" position="float" orientation="portrait" xlink:type="simple"/></fig></tp:treatment-sec><tp:treatment-sec sec-type="Distribution"><title>Distribution.</title><p>Brazil (Pernambuco), French Guiana, Paraguay, and Venezuela (Falcón).</p></tp:treatment-sec><tp:treatment-sec sec-type="Remarks"><title>Remarks.</title><p>This species is thus far known only from a few closely-situated localities near the Caribbean coast of Falcón State where it was found in ponds and a roadside ditch. <xref ref-type="bibr" rid="B15">Oliva (2007)</xref> records this species from northern Brazil, French Guiana and Paraguay (Central), always in small numbers, and suggests that this species might have a widespread South American distribution, like <italic><tp:taxon-name>Berosus patruelis</tp:taxon-name></italic> Berg. The findings from Venezuela suggest this is species associated with the Orinoco basin and the coastal plains between the latter and the mouth of the Amazonas, and that Paraguay may be the southern limit of its distribution<!--PageBreak--></p></tp:treatment-sec><tp:treatment-sec><!--Section generated to contain objects referenced in tp:taxon-treatment.--><fig id="F25" position="float" orientation="portrait"><label>Figure 25.</label><caption><p><italic><tp:taxon-name>Berosus auriceps</tp:taxon-name></italic>. <bold>A</bold> lateral habitus (appendages omitted) <bold>B</bold> mesoventral process, lateral <bold>C</bold> dorsal habitus (legs of right side omitted) <bold>D</bold> male genitalia in dorsal aspect <bold>E</bold> idem in lateral aspect. Scale bars= 1 mm. (Reprinted from <xref ref-type="bibr" rid="B10">Oliva 1989</xref>).</p></caption><graphic xmlns:xlink="http://www.w3.org/1999/xlink" xlink:href="ZooKeys-206-001-g025.jpg" position="float" orientation="portrait" xlink:type="simple"/></fig></tp:treatment-sec><ref-list><ref id="B10"><mixed-citation xmlns:xlink="http://www.w3.org/1999/xlink" xlink:type="simple"><person-group><name name-style="western"><surname>Oliva</surname><given-names>A</given-names></name></person-group> (<year>1989</year>)<article-title> El genero <italic>Berosus</italic> (Coleoptera: Hydrophilidae) en América del Sur.</article-title><source>Revista del Museo Argentino de Ciencias Naturales, Entomología </source><volume>6</volume>: <fpage>57</fpage>-<lpage>236</lpage>.</mixed-citation></ref><ref id="B11"><mixed-citation xmlns:xlink="http://www.w3.org/1999/xlink" xlink:type="simple"><person-group><name name-style="western"><surname>Oliva</surname><given-names>A</given-names></name></person-group> (<year>1993</year>)<article-title> Some types of <italic>Berosus</italic> (Coleoptera: Hydrophilidae) kept in the collections of the Institut royal des Sciences naturelles de Belgique.</article-title><source>Bulletin et Annales de la Société Royale Belge d’Entomologie </source><volume>129</volume>: <fpage>183</fpage>-<lpage>230</lpage>.</mixed-citation></ref><ref id="B15"><mixed-citation xmlns:xlink="http://www.w3.org/1999/xlink" xlink:type="simple"><person-group><name name-style="western"><surname>Oliva</surname><given-names>A</given-names></name></person-group> (<year>2007</year>)<article-title> Distribución de Berosini (Coleoptera: Hydrophilidae) en América del Sur.</article-title><source>Revista de la Sociedad entomológica argentina </source><volume>66</volume>(<issue>3–4</issue>): <fpage>47</fpage>-<lpage>56</lpage>.</mixed-citation></ref></ref-list></tp:taxon-treatment>
