# Supplementary material for: Review of the Berosus Leach of Venezuela (Coleoptera, Hydrophilidae, Berosini) with description of fourteen new species
Source: Zookeys. 2012 Jul 6;(206):1–69. doi: 10.3897/zookeys.206.2587 (PMC3391895; doi:10.3897/zookeys.206.2587)
Supplement: XML Treatment for Berosus guyanensis [file zookeys.206.2587-treatment17.xml]

<!DOCTYPE tp:taxon-treatment
  PUBLIC "-//TaxonX//DTD Taxonomic Treatment Publishing DTD v0 20100105//EN" "tax-treatment-NSO.dtd">
<tp:taxon-treatment xmlns:tp="http://www.plazi.org/taxpub"><tp:treatment-meta><mixed-citation publication-type="journal"><person-group><name><surname>Oliva</surname><given-names>Adriana</given-names></name><name><surname>Short</surname><given-names>Andrew E. Z.</given-names></name></person-group><article-title>Review of the 
                    <italic>Berosus</italic> Leach of Venezuela  (Coleoptera, Hydrophilidae, Berosini) with description of fourteen new species
                </article-title><source>Zookeys</source><day>6</day><month>7</month><year>2012</year><volume>2012</volume><issue>206</issue><fpage>1</fpage><lpage>69</lpage><pub-id pub-id-type="doi">10.3897/zookeys.206.2587</pub-id></mixed-citation></tp:treatment-meta><tp:nomenclature><tp:taxon-name>
                        <tp:taxon-name-part taxon-name-part-type="genus">Berosus</tp:taxon-name-part>
                        <tp:taxon-name-part taxon-name-part-type="species">guyanensis</tp:taxon-name-part>
                    <object-id xmlns:xlink="http://www.w3.org/1999/xlink" xlink:type="simple">http://species-id.net/wiki/Berosus_guyanensis</object-id>
								</tp:taxon-name><tp:taxon-authority>Queney, 2006</tp:taxon-authority><xref ref-type="fig" rid="F13">Fig. 13</xref><tp:nomenclature-citation-list><tp:nomenclature-citation><tp:taxon-name>Berosus guyanensis</tp:taxon-name><comment> Queney, 2006: 206.</comment></tp:nomenclature-citation></tp:nomenclature-citation-list></tp:nomenclature><tp:treatment-sec sec-type="Material examined"><title>Material examined</title><p><bold>(9):</bold> <bold>VENEZUELA:</bold> <bold>Bolívar State:</bold> Chivaton Hotel, on rd. to Kavanayen, 1370 m, 28.vi.1987, leg. M.A. Ivie, at light (1 ex., MTEC); E. of Kavanayen, <named-content xmlns:xlink="http://www.w3.org/1999/xlink" content-type="dwc:verbatimCoordinates" xlink:type="simple">5°37'53.8"N, 61°41'12.9"W</named-content>, 1330 m, small stream, 1.viii.2008, leg. Short &amp; García, AS-08-061 (6 exs., SEMC, MIZA); 1 km S. San Francisco, <named-content xmlns:xlink="http://www.w3.org/1999/xlink" content-type="dwc:verbatimCoordinates" xlink:type="simple">5°2.623'N, 61°6.083'W</named-content>, 885 m, morichal stream/marsh, leg. Short &amp; García, AS-08-068 (1 ex., SEMC); Gran Sabana, Rio Aponwao at Highway 10, <named-content xmlns:xlink="http://www.w3.org/1999/xlink" content-type="dwc:verbatimCoordinates" xlink:type="simple">5°50'49.2"N, 61°28'2.4"W</named-content>, 1340 m, small vegetated pool, 31.vii.2008, leg. Short, AS-08-060a (1 ex., SEMC);</p><fig id="F13" position="float" orientation="portrait"><label>Figure 13.</label><caption><p><italic><tp:taxon-name>Berosus guyanensis</tp:taxon-name></italic> Queney. Dorsal and lateral habitus, abdomen, and aedeagus.</p></caption><graphic xmlns:xlink="http://www.w3.org/1999/xlink" xlink:href="ZooKeys-206-001-g013.jpg" position="float" orientation="portrait" xlink:type="simple"/></fig></tp:treatment-sec><tp:treatment-sec sec-type="Distribution"><title>Distribution.</title><p>French Guiana, Venezuela (Bolívar). New record for Venezuela.</p></tp:treatment-sec><tp:treatment-sec sec-type="Remarks"><title>Remarks.</title><p>This species was collected in small, open streams and at lights along the eastern edge of the Gran Sabana region in southern Venezuela.</p></tp:treatment-sec></tp:taxon-treatment>
