# Supplementary material for: Review of the Berosus Leach of Venezuela (Coleoptera, Hydrophilidae, Berosini) with description of fourteen new species
Source: Zookeys. 2012 Jul 6;(206):1–69. doi: 10.3897/zookeys.206.2587 (PMC3391895; doi:10.3897/zookeys.206.2587)
Supplement: XML Treatment for Berosus holdhausi [file zookeys.206.2587-treatment18.xml]

<!DOCTYPE tp:taxon-treatment
  PUBLIC "-//TaxonX//DTD Taxonomic Treatment Publishing DTD v0 20100105//EN" "tax-treatment-NSO.dtd">
<tp:taxon-treatment xmlns:tp="http://www.plazi.org/taxpub"><tp:treatment-meta><mixed-citation publication-type="journal"><person-group><name><surname>Oliva</surname><given-names>Adriana</given-names></name><name><surname>Short</surname><given-names>Andrew E. Z.</given-names></name></person-group><article-title>Review of the 
                    <italic>Berosus</italic> Leach of Venezuela  (Coleoptera, Hydrophilidae, Berosini) with description of fourteen new species
                </article-title><source>Zookeys</source><day>6</day><month>7</month><year>2012</year><volume>2012</volume><issue>206</issue><fpage>1</fpage><lpage>69</lpage><pub-id pub-id-type="doi">10.3897/zookeys.206.2587</pub-id></mixed-citation></tp:treatment-meta><tp:nomenclature><tp:taxon-name>
                        <tp:taxon-name-part taxon-name-part-type="genus">Berosus</tp:taxon-name-part>
                        <tp:taxon-name-part taxon-name-part-type="species">holdhausi</tp:taxon-name-part>
                    <object-id xmlns:xlink="http://www.w3.org/1999/xlink" xlink:type="simple">http://species-id.net/wiki/Berosus_holdhausi</object-id>
								</tp:taxon-name><tp:taxon-authority>Knisch, 1921</tp:taxon-authority><xref ref-type="fig" rid="F14">Figs 14C</xref><xref ref-type="fig" rid="F15">, 15B</xref><tp:nomenclature-citation-list><tp:nomenclature-citation><tp:taxon-name>Berosus holdhausi</tp:taxon-name><comment> Knisch, 1921: 12.</comment></tp:nomenclature-citation><tp:nomenclature-citation><tp:taxon-name>Berosus holdhausi</tp:taxon-name><comment> Knisch: <xref ref-type="bibr" rid="B10">Oliva (1989</xref>: 86).</comment></tp:nomenclature-citation></tp:nomenclature-citation-list></tp:nomenclature><tp:treatment-sec sec-type="Material examined "><title>Material examined </title><p><bold>(14):</bold> <bold>VENEZUELA:</bold> <bold>Anzoátegui State:</bold> Transect 1, <named-content xmlns:xlink="http://www.w3.org/1999/xlink" content-type="dwc:verbatimCoordinates" xlink:type="simple">09°17'16.3"N, 64°13'39.1"W</named-content>, 274 m, 15.viii.2009, temporary pond on side of road, leg. R. Cordero, VZ09-0815-12A (2 exs., SEMC). <bold>Bolívar State:</bold> ca. 40 km SE Upata, junction of Rts. 10 &amp; 2, <named-content xmlns:xlink="http://www.w3.org/1999/xlink" content-type="dwc:verbatimCoordinates" xlink:type="simple">7°52'1.7"N, 62°3'46.6"W</named-content>, 260 m, roadside ditch, 30.vii.2008; leg. Short, AS-08-052 (12 exs., MIZA, SEMC).</p><fig id="F14" position="float" orientation="portrait"><label>Figure 14.</label><caption><p>Dorsal and lateral habitus views of <italic><tp:taxon-name>Berosus</tp:taxon-name></italic> spp. <bold>A</bold> <italic><tp:taxon-name>Berosus corozo</tp:taxon-name></italic> sp. n. <bold>B</bold> <italic><tp:taxon-name>Berosus ebeninus</tp:taxon-name></italic> sp. n. <bold>C</bold> <italic><tp:taxon-name>Berosus holdhausi</tp:taxon-name></italic> <bold>D</bold> <italic><tp:taxon-name>Berosus tramidrum</tp:taxon-name></italic> sp. n.</p></caption><graphic xmlns:xlink="http://www.w3.org/1999/xlink" xlink:href="ZooKeys-206-001-g014.jpg" position="float" orientation="portrait" xlink:type="simple"/></fig><fig id="F15" position="float" orientation="portrait"><label>Figure 15.</label><caption><p>Details of <italic><tp:taxon-name>Berosus</tp:taxon-name></italic> spp. <bold>A</bold> <italic><tp:taxon-name>Berosus ebeninus</tp:taxon-name></italic> sp. n., aedeagus <bold>B</bold> <italic><tp:taxon-name>Berosus holdhausi</tp:taxon-name></italic>, abdomen <bold>C</bold> <italic><tp:taxon-name>Berosus corozo</tp:taxon-name></italic> sp. n., abdomen and aedeagus, <bold>D</bold>) <italic><tp:taxon-name>Berosus tramidrum</tp:taxon-name></italic> sp. n., abdomen and aedeagus.</p></caption><graphic xmlns:xlink="http://www.w3.org/1999/xlink" xlink:href="ZooKeys-206-001-g015.jpg" position="float" orientation="portrait" xlink:type="simple"/></fig></tp:treatment-sec><tp:treatment-sec sec-type="Distribution"><title>Distribution.</title><p>Argentina, Bolivia, Brazil, Paraguay, Venezuela (Anzoátegui, Bolívar).</p><p><bold>Remarks.</bold> Both collecting events for this species were in temporary standing waters.</p></tp:treatment-sec><ref-list><ref id="B10"><mixed-citation xmlns:xlink="http://www.w3.org/1999/xlink" xlink:type="simple"><person-group><name name-style="western"><surname>Oliva</surname><given-names>A</given-names></name></person-group> (<year>1989</year>)<article-title> El genero <italic>Berosus</italic> (Coleoptera: Hydrophilidae) en América del Sur.</article-title><source>Revista del Museo Argentino de Ciencias Naturales, Entomología </source><volume>6</volume>: <fpage>57</fpage>-<lpage>236</lpage>.</mixed-citation></ref></ref-list></tp:taxon-treatment>
