# Supplementary material for: Review of the Berosus Leach of Venezuela (Coleoptera, Hydrophilidae, Berosini) with description of fourteen new species
Source: Zookeys. 2012 Jul 6;(206):1–69. doi: 10.3897/zookeys.206.2587 (PMC3391895; doi:10.3897/zookeys.206.2587)
Supplement: XML Treatment for Berosus jolyi [file zookeys.206.2587-treatment20.xml]

<!DOCTYPE tp:taxon-treatment
  PUBLIC "-//TaxonX//DTD Taxonomic Treatment Publishing DTD v0 20100105//EN" "tax-treatment-NSO.dtd">
<tp:taxon-treatment xmlns:tp="http://www.plazi.org/taxpub"><tp:treatment-meta><mixed-citation publication-type="journal"><person-group><name><surname>Oliva</surname><given-names>Adriana</given-names></name><name><surname>Short</surname><given-names>Andrew E. Z.</given-names></name></person-group><article-title>Review of the 
                    <italic>Berosus</italic> Leach of Venezuela  (Coleoptera, Hydrophilidae, Berosini) with description of fourteen new species
                </article-title><source>Zookeys</source><day>6</day><month>7</month><year>2012</year><volume>2012</volume><issue>206</issue><fpage>1</fpage><lpage>69</lpage><pub-id pub-id-type="doi">10.3897/zookeys.206.2587</pub-id></mixed-citation></tp:treatment-meta><tp:nomenclature><tp:taxon-name>
                        <tp:taxon-name-part taxon-name-part-type="genus">Berosus</tp:taxon-name-part>
                        <tp:taxon-name-part taxon-name-part-type="species">jolyi</tp:taxon-name-part>
                    <object-id xmlns:xlink="http://www.w3.org/1999/xlink" xlink:type="simple">urn:lsid:zoobank.org:act:3BF021DF-717C-44B8-8142-4CBE14F909CA</object-id>
								<object-id xmlns:xlink="http://www.w3.org/1999/xlink" xlink:type="simple">http://species-id.net/wiki/Berosus_jolyi</object-id>
								</tp:taxon-name><tp:taxon-authority>Oliva &amp; Short</tp:taxon-authority><tp:taxon-status xmlns:xlink="http://www.w3.org/1999/xlink" xlink:type="simple">sp. n.</tp:taxon-status><xref ref-type="fig" rid="F18">Fig. 18</xref></tp:nomenclature><tp:treatment-sec sec-type="Type Material"><title>Type Material.</title><p><bold>Holotype</bold> (male): “VENEZUELA: Anzoategui State/ <named-content xmlns:xlink="http://www.w3.org/1999/xlink" content-type="dwc:verbatimCoordinates" xlink:type="simple">9°06'42.6"N, 64°09'20.2"W</named-content>, 228 m/ Transect #1; 12.viii.2009/ permanent pond/ leg. R. Cordero; VZ09-0812-06A”, “HOLOTYPE/ BEROSUS/ jolyi sp. n./ des. Oliva &amp; Short 2010” (MIZA). <bold>Paratypes (30): VENEZUELA: Anzoátegui State:</bold> same data as holotype (29 exs., MIZA, MALUZ, NHMP, NHMW, SEMC);Transect 1, <named-content xmlns:xlink="http://www.w3.org/1999/xlink" content-type="dwc:verbatimCoordinates" xlink:type="simple">09°16'34.6"N, 64°13'39.3"W</named-content>, temporary pool along the road, 259 m, 24.viii.2009, leg. R. Cordero, VZ09-0814-12A (1 ex., MIZA).</p></tp:treatment-sec><tp:treatment-sec sec-type="Diagnosis"><title>Diagnosis.</title><p>Within the <italic>sticticus</italic>-complex (small species without metallic luster on dorsum), this species is remarkable by the deeply melanic labrum and the absence of the pair of elytral spots on the fourth interstriae. It may be distinguished from <italic><tp:taxon-name>Berosus garciai</tp:taxon-name></italic> sp. n., which has a similar coloring, by the tenth elytral interstria not wider than the eleventh, the strong anterior tooth of the mesoventral process, directed downwards, and by the apical notch in <!--PageBreak-->the fifth apparent ventrite, which bears a single tooth at bottom. The parameres of <italic><tp:taxon-name>Berosus jolyi</tp:taxon-name></italic> (<xref ref-type="fig" rid="F18">Fig. 18</xref>) are more strongly curved in lateral aspect than those of <italic><tp:taxon-name>Berosus garciai</tp:taxon-name></italic> (<xref ref-type="fig" rid="F7">Fig. 7B</xref>).</p></tp:treatment-sec><tp:treatment-sec sec-type="Description"><title>Description.</title><p>Body length: 2.3–3.1. Shape depressed. Labrum deeply melanic; clypeus testaceous; frons testaceous darkened at base. Maxillary palpi melanic on apical one-third of apical palpomere. Head and pronotum reddish in typical series; elytra testaceous with small reddish spots, the pair of spots on interstriae fourth absent. Venter blackish. Femora testaceous in typical series. Eyes of males not prominent.<!--PageBreak--></p><p>Head and pronotum with moderately coarse punctures, on pronotal disc elliptical and coarser (more than twice the size of an ommatidion). Ground sparsely but deeply micropunctate. Lateral margins of pronotum entire. Elytral striae coarsely and deeply punctate, the spaces between punctures sunken with respect to interstria, so that the striae are distinctly groove-like; punctures on outer striae subquadrate. Inner interstriae about 3 times as wide as striae, flat, sparsely and finely, but deeply punctate. Outer interstriae about the same width as striae, eleventh weakly convex on middle one-third of length, elsewhere flat. Elytral apices narrowly rounded. Mesoventral process laminar; anterior tooth acute, directed downwards; posterior angle broadly rounded, as strongly raised as the anterior tooth; in between a deep semicircular notch. Metaventral process small, weakly raised, with posterolateral angles barely produced. First ventrite with a fine carina which reaches the posterior margin; fifth with a shallow apical notch bearing a single tooth at bottom; lateral margins smooth. Femoral pubescence briefly oblique, covering about two-fifths of mesofemora and half of metafemora. Protarsi of males with soles on the two basal tarsomeres, which are a little thickened.</p><p>Male genitalia: Basal piece long, more than 3 times as long as wide, taking up about three-quarters of total length. Parameres encased in basal piece for most of their length; unencased portion strongly and regularly curved towards the sternal side, bearing a short subapical row of hairs. Median lobe a little longer than parameres, subcylindrical, with apex swollen, spindle-shaped.</p><fig id="F18" position="float" orientation="portrait"><label>Figure 18.</label><caption><p><italic><tp:taxon-name>Berosus jolyi</tp:taxon-name></italic> sp. n. Dorsal and lateral habitus, abdomen, and aedeagus.</p></caption><graphic xmlns:xlink="http://www.w3.org/1999/xlink" xlink:href="ZooKeys-206-001-g018.jpg" position="float" orientation="portrait" xlink:type="simple"/></fig></tp:treatment-sec><tp:treatment-sec sec-type="Etymology"><title>Etymology.</title><p>This species is dedicated to Dr. Luis Jose Joly T., Curator of <tp:taxon-name>Coleoptera</tp:taxon-name> at MIZA.</p></tp:treatment-sec><tp:treatment-sec sec-type="Distribution"><title>Distribution.</title><p>Venezuela (Anzoátegui).</p></tp:treatment-sec><tp:treatment-sec sec-type="Remarks"><title>Remarks.</title><p>This species has been collected in standing waters.</p></tp:treatment-sec><tp:treatment-sec><!--Section generated to contain objects referenced in tp:taxon-treatment.--><fig id="F7" position="float" orientation="portrait"><label>Figure 7.</label><caption><p>Details of <italic><tp:taxon-name>Berosus</tp:taxon-name></italic> spp. <bold>A</bold> <italic><tp:taxon-name>Berosus asymmetricus</tp:taxon-name></italic> sp. n., abdomen and aedeagus <bold>B</bold> <italic><tp:taxon-name>Berosus garciai</tp:taxon-name></italic> sp. n., abdomen and aedeagus</p></caption><graphic xmlns:xlink="http://www.w3.org/1999/xlink" xlink:href="ZooKeys-206-001-g007.jpg" position="float" orientation="portrait" xlink:type="simple"/></fig></tp:treatment-sec></tp:taxon-treatment>
