# Supplementary material for: Review of the Berosus Leach of Venezuela (Coleoptera, Hydrophilidae, Berosini) with description of fourteen new species
Source: Zookeys. 2012 Jul 6;(206):1–69. doi: 10.3897/zookeys.206.2587 (PMC3391895; doi:10.3897/zookeys.206.2587)
Supplement: XML Treatment for Berosus pallipes [file zookeys.206.2587-treatment26.xml]

<!DOCTYPE tp:taxon-treatment
  PUBLIC "-//TaxonX//DTD Taxonomic Treatment Publishing DTD v0 20100105//EN" "tax-treatment-NSO.dtd">
<tp:taxon-treatment xmlns:tp="http://www.plazi.org/taxpub"><tp:treatment-meta><mixed-citation publication-type="journal"><person-group><name><surname>Oliva</surname><given-names>Adriana</given-names></name><name><surname>Short</surname><given-names>Andrew E. Z.</given-names></name></person-group><article-title>Review of the 
                    <italic>Berosus</italic> Leach of Venezuela  (Coleoptera, Hydrophilidae, Berosini) with description of fourteen new species
                </article-title><source>Zookeys</source><day>6</day><month>7</month><year>2012</year><volume>2012</volume><issue>206</issue><fpage>1</fpage><lpage>69</lpage><pub-id pub-id-type="doi">10.3897/zookeys.206.2587</pub-id></mixed-citation></tp:treatment-meta><tp:nomenclature><tp:taxon-name>
                        <tp:taxon-name-part taxon-name-part-type="genus">Berosus</tp:taxon-name-part>
                        <tp:taxon-name-part taxon-name-part-type="species">pallipes</tp:taxon-name-part>
                    <object-id xmlns:xlink="http://www.w3.org/1999/xlink" xlink:type="simple">http://species-id.net/wiki/Berosus_pallipes</object-id>
								</tp:taxon-name><tp:taxon-authority>Brullé, 1841</tp:taxon-authority><tp:nomenclature-citation-list><tp:nomenclature-citation><tp:taxon-name>Berosus pallipes</tp:taxon-name><comment> Brullé, 1841: 59.</comment></tp:nomenclature-citation><tp:nomenclature-citation><tp:taxon-name>Berosus pallipes</tp:taxon-name><comment> Brullé: <xref ref-type="bibr" rid="B10">Oliva (1989 </xref>: 143).</comment></tp:nomenclature-citation><tp:nomenclature-citation><tp:taxon-name>Berosus engelharti</tp:taxon-name><comment> Jensen-Haarup, 1906: 50. Synonymized by <xref ref-type="bibr" rid="B6">Knisch (1924</xref>: 272).</comment></tp:nomenclature-citation><tp:nomenclature-citation><tp:taxon-name>Berosus licayensis</tp:taxon-name><comment> Moroni, 1970: 3. Synonymized by <xref ref-type="bibr" rid="B8">Moroni (1985</xref>: 169).</comment></tp:nomenclature-citation></tp:nomenclature-citation-list></tp:nomenclature><tp:treatment-sec sec-type="Material examined"><title>Material examined.</title><p>None.</p></tp:treatment-sec><tp:treatment-sec sec-type="Distribution"><title>Distribution.</title><p>Argentina, Brazil, Chile, Uruguay, Venezuela (Barinas).</p></tp:treatment-sec><tp:treatment-sec sec-type="Remarks"><title>Remarks.</title><p>Originally described from <tp:taxon-name>Argentina</tp:taxon-name>, it was recorded from Venezuela (Barinas: Santa Barbara) by <xref ref-type="bibr" rid="B10">Oliva (1989)</xref>.</p></tp:treatment-sec><ref-list><ref id="B10"><mixed-citation xmlns:xlink="http://www.w3.org/1999/xlink" xlink:type="simple"><person-group><name name-style="western"><surname>Oliva</surname><given-names>A</given-names></name></person-group> (<year>1989</year>)<article-title> El genero <italic>Berosus</italic> (Coleoptera: Hydrophilidae) en América del Sur.</article-title><source>Revista del Museo Argentino de Ciencias Naturales, Entomología </source><volume>6</volume>: <fpage>57</fpage>-<lpage>236</lpage>.</mixed-citation></ref><ref id="B6"><mixed-citation xmlns:xlink="http://www.w3.org/1999/xlink" xlink:type="simple"><person-group><name name-style="western"><surname>Knisch</surname><given-names>A</given-names></name></person-group> (<year>1924</year>)<source> Hydrophilidae. In Junk, W &amp; Schenkling S (Eds) Coleopterorum Catalogus. Vol. 14, part 79, 306 pp. W. Junk, Berlin.</source></mixed-citation></ref><ref id="B8"><mixed-citation xmlns:xlink="http://www.w3.org/1999/xlink" xlink:type="simple"><person-group><name name-style="western"><surname>Moroni</surname><given-names>J</given-names></name></person-group> (<year>1985</year>)<article-title> Addenda y corrigenda al elenco sistematico, sinonimico, y distribucion de coleopteros acuaticos chilenos.</article-title><source>Revista chilena de Entomologia </source><volume>12</volume>: <fpage>169</fpage>-<lpage>175</lpage>.</mixed-citation></ref></ref-list></tp:taxon-treatment>
