# Supplementary material for: Review of the Berosus Leach of Venezuela (Coleoptera, Hydrophilidae, Berosini) with description of fourteen new species
Source: Zookeys. 2012 Jul 6;(206):1–69. doi: 10.3897/zookeys.206.2587 (PMC3391895; doi:10.3897/zookeys.206.2587)
Supplement: XML Treatment for Berosus patruelis [file zookeys.206.2587-treatment27.xml]

<!DOCTYPE tp:taxon-treatment
  PUBLIC "-//TaxonX//DTD Taxonomic Treatment Publishing DTD v0 20100105//EN" "tax-treatment-NSO.dtd">
<tp:taxon-treatment xmlns:tp="http://www.plazi.org/taxpub"><tp:treatment-meta><mixed-citation publication-type="journal"><person-group><name><surname>Oliva</surname><given-names>Adriana</given-names></name><name><surname>Short</surname><given-names>Andrew E. Z.</given-names></name></person-group><article-title>Review of the 
                    <italic>Berosus</italic> Leach of Venezuela  (Coleoptera, Hydrophilidae, Berosini) with description of fourteen new species
                </article-title><source>Zookeys</source><day>6</day><month>7</month><year>2012</year><volume>2012</volume><issue>206</issue><fpage>1</fpage><lpage>69</lpage><pub-id pub-id-type="doi">10.3897/zookeys.206.2587</pub-id></mixed-citation></tp:treatment-meta><tp:nomenclature><tp:taxon-name>
                        <tp:taxon-name-part taxon-name-part-type="genus">Berosus</tp:taxon-name-part>
                        <tp:taxon-name-part taxon-name-part-type="species">patruelis</tp:taxon-name-part>
                    <object-id xmlns:xlink="http://www.w3.org/1999/xlink" xlink:type="simple">http://species-id.net/wiki/Berosus_patruelis</object-id>
								</tp:taxon-name><tp:taxon-authority>Berg, 1885</tp:taxon-authority><xref ref-type="fig" rid="F22">Figs 22A</xref><xref ref-type="fig" rid="F23">, 23A</xref><tp:nomenclature-citation-list><tp:nomenclature-citation><tp:taxon-name>Berosus patruelis</tp:taxon-name><comment> Berg, 1885: 220.</comment></tp:nomenclature-citation><tp:nomenclature-citation><tp:taxon-name>Berosus patruelis</tp:taxon-name><comment>: <xref ref-type="bibr" rid="B10">Oliva (1989</xref>: 122).</comment></tp:nomenclature-citation><tp:nomenclature-citation><tp:taxon-name>Berosus carinatus</tp:taxon-name><comment> Mouchamps, 1963: 134. Synonymized by <xref ref-type="bibr" rid="B10">Oliva (1989</xref>: 122).</comment></tp:nomenclature-citation></tp:nomenclature-citation-list></tp:nomenclature><tp:treatment-sec sec-type="Material examined"><title>Material examined</title><p><bold>(424).</bold> <bold>VENEZUELA:</bold> <bold>Anzoátegui State:</bold> Transect 1, permanent pond with grass, 12.viii.2009, leg. Cordero, VZ09-0812-02A (9 exs., SEMC); <named-content xmlns:xlink="http://www.w3.org/1999/xlink" content-type="dwc:verbatimCoordinates" xlink:type="simple">09°17'16.3"N, 64°13'39.1"W</named-content>, 274 m, Temporal pond aside the road, 15.viii.2009, leg. Cordero, VZ09-815-12A (1 ex.). <bold>Apure State:</bold> ca. 18 km S. San Fernando, <named-content xmlns:xlink="http://www.w3.org/1999/xlink" content-type="dwc:verbatimCoordinates" xlink:type="simple">7°33.869'N, 67°38.456'W</named-content>, 50 m, marsh along road; 4.i.2006, leg. Short, AS-06-008 (13 exs.); 44 km N. Rio Capanaparo, <named-content xmlns:xlink="http://www.w3.org/1999/xlink" content-type="dwc:verbatimCoordinates" xlink:type="simple">7°20.175'N, 67°43.868'W</named-content>; 49 m, marsh at sand dunes, 11.ix.2007, leg. Short, AS-07-004 (2 ex.); on side road ca. 10 km E. Mantecal, <named-content xmlns:xlink="http://www.w3.org/1999/xlink" content-type="dwc:verbatimCoordinates" xlink:type="simple">7°37.298'N, 69°3.679'W</named-content>, 83 m, marshy area and pool by road, 18.i.2009, leg. Short, García, &amp; Camacho, VZ09-0118-02X (8 exs.); between “La Ye” &amp; Bruzual, <named-content xmlns:xlink="http://www.w3.org/1999/xlink" content-type="dwc:verbatimCoordinates" xlink:type="simple">7°38.660'N, 69°18.004'W</named-content>, 90 m, lagoon, 18.i.2009, Short, Camacho &amp; García, VZ09-0118-03X (34 exs.). <bold>Aragua State:</bold> “Venez. Cagua/Edo. Aragua/28-VI-1961 Bordon.” (6 exs., MSUC). Road between <!--PageBreak--><!--PageBreak-->Rio Capanaparo and Rio Cinaruco; Medanos de la Soledad, <named-content xmlns:xlink="http://www.w3.org/1999/xlink" content-type="dwc:verbatimCoordinates" xlink:type="simple">7°20.175'N, 67°43.868'W</named-content>, 49 m, marshy area, 17.i.2009, leg. Short, Camacho, Miller, VZ09-0117-02X (45 exs.); Rt. 19, E. Apurito, <named-content xmlns:xlink="http://www.w3.org/1999/xlink" content-type="dwc:verbatimCoordinates" xlink:type="simple">7°54.823'N, 68°25.782'W</named-content>, shaded pond by road, 18.i.2009, leg. Short, García, &amp; Camacho, VZ09-0118-01X (7 exs.). <bold>Barinas State:</bold> 10 km NE Barinas, 12.ii.1969, P. &amp; P. Spangler (2 exs., USNM); Small stream, c. 20 km S. Ciudad Bolivia, stream margins, 25.i.2012, leg. Short, Arias, Gustafson, VZ12-0125-01A (18 exs.); Marsh on large Hacienda, ca. 13 km SE of Ciudad Bolivia, , Marsh, 25.i.2012, leg. Short, Arias, Gustafson, VZ12-0125-02A (80 exs.); River E. of Santa Barbara, big sidepool of river, 26.i.2012, leg. Short, Arias, Gustafson, VZ12-0126-01B (5 exs.). <bold>Cojedes State:</bold> Rio Caiman Grande at San Brano, c. 7.5 km NW of El Pao, stream margins, 20.i.2012, leg. Short, Arias, Gustafson, VZ12-0120-03A (2 exs., SEMC); Embalsa El Pao next to main church, marsh margins, 21.i.2012, leg. Short, Arias, Gustafson, VZ12-0121-01A (1 ex.); c. 2 km S. La Galera, between El Pao and El Baul, Marsh/pond, 21.i.2012, leg. Short, Arias, Gustafson, VZ12-0121-02A (3 exs.). <bold>Falcón State:</bold> E. Dabajuro, river at bridge crossing on Rt. 3, <named-content xmlns:xlink="http://www.w3.org/1999/xlink" content-type="dwc:verbatimCoordinates" xlink:type="simple">11°02.305'N, 70°38.467'W</named-content>, 98 m, Gravel and sand margins of river and associated side pools, 8.vii.2009, Short, Gustafson, &amp; Inciarte, VZ09-0708-01A (1 ex.); SE of Tocopero, <named-content xmlns:xlink="http://www.w3.org/1999/xlink" content-type="dwc:verbatimCoordinates" xlink:type="simple">11°26.922'N, 69°13.109'W</named-content>, 12 m, Puddle in roadside ditch and culvert, 10.vii.2009, Short, Gustafson, Camacho,, VZ09-0710-03C (45 exs.); SE of Tocopero, <named-content xmlns:xlink="http://www.w3.org/1999/xlink" content-type="dwc:verbatimCoordinates" xlink:type="simple">11°26.922'N, 69°13.109'W</named-content>, 12 m, Puddle in roadside ditch and culvert, 10.vii.2009, leg. Sites, VZ09-0710-03S (8 exs.). <bold>Guárico State:</bold> Corozo Pando (8 km N.), 11.vi.1984, leg. F.W. Eiland (2 exs., USNM); Same locality but 17-18.vi.1984, leg. F.W. Eiland &amp; V. Linares, blacklight (30 exs., USNM); Same locality but 20–21.vi.1984, leg. F.W. Eiland &amp; V. Linares, blacklight (1 ex., USNM); 15 km S. Calabozo, 9–13.ii.1969, Lago de los Patos, P. &amp; P. Spangler (5 exs., USNM); 20 km S. Calabozo, 8–13.ii.1969, Rio Orituco, P&amp;PS (1 ex., USNM); Calabozo (44 km S.) Hato Masaguaral, 6.iii.1986, coln #31, P. Spangler &amp; S. Beaujon (2 exs., USNM); nr. Socorro, <named-content xmlns:xlink="http://www.w3.org/1999/xlink" content-type="dwc:verbatimCoordinates" xlink:type="simple">8°59'1.0"N, 65°44'18.8"W</named-content>, 100 m, muddy ditch, 29.vii.2008, leg. Short &amp; García, AS-08-050 (1 ex.); W. of Las Mercedes, <named-content xmlns:xlink="http://www.w3.org/1999/xlink" content-type="dwc:verbatimCoordinates" xlink:type="simple">9°5.067'N, 66°28.500'W</named-content>, 153 m, 8.i.2009, leg. Short &amp; Miller, roadside pond, VZ09-0108-04A (2 exs.); ca. 65 km S. Las Mercedes, <named-content xmlns:xlink="http://www.w3.org/1999/xlink" content-type="dwc:verbatimCoordinates" xlink:type="simple">8°31.705'N, 66°22.602'W</named-content>, 145 m, large lagoon with vegetation, 9.i.2009, leg. Short, Miller, García, &amp; Camacho, VZ09-0109-01X (10 exs.); same locality but 5.vii.2010, leg. Short, Tellez &amp; Camacho, VZ10-0705-01A (1 ex.); same locality but 6.vii.2010, leg. Short, Tellez, Camacho, &amp; Arias, VZ10-0706-03B, (18 exs.); San Nicolasito Field Station, <named-content xmlns:xlink="http://www.w3.org/1999/xlink" content-type="dwc:verbatimCoordinates" xlink:type="simple">8°8.677'N, 66°24.263'W</named-content>, 50 m, pool without fish, 10.i.2009, leg. Miller &amp; García, VZ09-0110-03A (1 ex.). <bold>Tachira State:</bold> Mata de Limon, small lagoon on finca, marsh, 26.i.2012, leg. Short, Arias, Gustafson, VZ12-0126-02A (24 exs.). <bold>Trujillo State:</bold> c. 10 km E. La Cieba, by Cemetary, Lagoon, 28.i.2012, leg. Short, Arias, Gustafson, VZ12-0128-06A (8 exs.); Nr. Agua Viva, Small creek, 29.i.2012, leg. Short, Gustafson, VZ12-0129-01A (3 exs.). <bold>Zulia State:</bold> Puente del Zulia, muddy pools in pasture, 27.i.2012, leg. Short, Arias, Gustafson, VZ12-0127-01B (13 exs.); E. San Carlos Del Zulia, small lagoon, 27.i.2012, leg. Short, Arias, Gustafson, VZ12-0127-02A (1 ex.); Sabana de Machango, artificial lagoon, 29.i.2012, leg. Short, Arias, Gustafson, VZ12-0129-03A (11 exs.).When not indicated, material is distributed between MIZA, MALUZ, SEMC, and NMW<!--PageBreak-->.</p><fig id="F22" position="float" orientation="portrait"><label>Figure 22.</label><caption><p>Dorsal and lateral habitus of <italic><tp:taxon-name>Berosus</tp:taxon-name></italic> spp. <bold>A</bold> <italic><tp:taxon-name>Berosus patruelis</tp:taxon-name></italic> <bold>B</bold> <italic><tp:taxon-name>Berosus repertus</tp:taxon-name></italic> sp. n.</p></caption><graphic xmlns:xlink="http://www.w3.org/1999/xlink" xlink:href="ZooKeys-206-001-g022.jpg" position="float" orientation="portrait" xlink:type="simple"/></fig><fig id="F23" position="float" orientation="portrait"><label>Figure 23.</label><caption><p>Details of <italic><tp:taxon-name>Berosus</tp:taxon-name></italic> spp. <bold>A</bold> <italic><tp:taxon-name>Berosus patruelis</tp:taxon-name></italic>, abdomen and aedeagus <bold>B</bold> <italic><tp:taxon-name>Berosus repertus</tp:taxon-name></italic> sp. n., abdomen and aedeagus.</p></caption><graphic xmlns:xlink="http://www.w3.org/1999/xlink" xlink:href="ZooKeys-206-001-g023.jpg" position="float" orientation="portrait" xlink:type="simple"/></fig></tp:treatment-sec><tp:treatment-sec sec-type="Distribution"><title>Distribution.</title><p>Widespread in South America, including Argentina, Bolivia, Brazil, Paraguay, Venezuela (Anzoátegui, Apure, Aragua, Barinas, Cojedes, Falcón, Guárico, Tachira, Trujillo, Zulia). Previously recorded in Apure State (<xref ref-type="bibr" rid="B14">Oliva 2002</xref>).</p></tp:treatment-sec><tp:treatment-sec sec-type="Remarks"><title>Remarks.</title><p>This very common species is mostly encountered in standing waters such as marshes and roadside ditches. It has not yet been encountered south of the Orinoco in Venezuela.</p></tp:treatment-sec><ref-list><ref id="B10"><mixed-citation xmlns:xlink="http://www.w3.org/1999/xlink" xlink:type="simple"><person-group><name name-style="western"><surname>Oliva</surname><given-names>A</given-names></name></person-group> (<year>1989</year>)<article-title> El genero <italic>Berosus</italic> (Coleoptera: Hydrophilidae) en América del Sur.</article-title><source>Revista del Museo Argentino de Ciencias Naturales, Entomología </source><volume>6</volume>: <fpage>57</fpage>-<lpage>236</lpage>.</mixed-citation></ref><ref id="B14"><mixed-citation xmlns:xlink="http://www.w3.org/1999/xlink" xlink:type="simple"><person-group><name name-style="western"><surname>Oliva</surname><given-names>A</given-names></name></person-group> (<year>2002</year>)<article-title> A new species of <italic>Berosus</italic> (Coleoptera: Hydrophilidae) from Venezuela.</article-title><source>Belgian Journal of Entomology </source><volume>4</volume>: <fpage>97</fpage>-<lpage>103</lpage>.</mixed-citation></ref></ref-list></tp:taxon-treatment>
