# Supplementary material for: Review of the Berosus Leach of Venezuela (Coleoptera, Hydrophilidae, Berosini) with description of fourteen new species
Source: Zookeys. 2012 Jul 6;(206):1–69. doi: 10.3897/zookeys.206.2587 (PMC3391895; doi:10.3897/zookeys.206.2587)
Supplement: XML Treatment for Berosus reticulatus [file zookeys.206.2587-treatment29.xml]

<!DOCTYPE tp:taxon-treatment
  PUBLIC "-//TaxonX//DTD Taxonomic Treatment Publishing DTD v0 20100105//EN" "tax-treatment-NSO.dtd">
<tp:taxon-treatment xmlns:tp="http://www.plazi.org/taxpub"><tp:treatment-meta><mixed-citation publication-type="journal"><person-group><name><surname>Oliva</surname><given-names>Adriana</given-names></name><name><surname>Short</surname><given-names>Andrew E. Z.</given-names></name></person-group><article-title>Review of the 
                    <italic>Berosus</italic> Leach of Venezuela  (Coleoptera, Hydrophilidae, Berosini) with description of fourteen new species
                </article-title><source>Zookeys</source><day>6</day><month>7</month><year>2012</year><volume>2012</volume><issue>206</issue><fpage>1</fpage><lpage>69</lpage><pub-id pub-id-type="doi">10.3897/zookeys.206.2587</pub-id></mixed-citation></tp:treatment-meta><tp:nomenclature><tp:taxon-name>
                        <tp:taxon-name-part taxon-name-part-type="genus">Berosus</tp:taxon-name-part>
                        <tp:taxon-name-part taxon-name-part-type="species">reticulatus</tp:taxon-name-part>
                    <object-id xmlns:xlink="http://www.w3.org/1999/xlink" xlink:type="simple">http://species-id.net/wiki/Berosus_reticulatus</object-id>
								</tp:taxon-name><tp:taxon-authority>Knisch, 1921</tp:taxon-authority><xref ref-type="fig" rid="F2">Figs 2A</xref><xref ref-type="fig" rid="F4">, 4B</xref><tp:nomenclature-citation-list><tp:nomenclature-citation><tp:taxon-name>Berosus (Enoplurus) reticulatus</tp:taxon-name><comment> Knisch, 1921: 62.</comment></tp:nomenclature-citation><tp:nomenclature-citation><tp:taxon-name>Berosus reticulates</tp:taxon-name><comment> Knisch: <xref ref-type="bibr" rid="B10">Oliva (1989</xref>: 155).</comment></tp:nomenclature-citation></tp:nomenclature-citation-list></tp:nomenclature><tp:treatment-sec sec-type="Material examined"><title>Material examined</title><p><bold>(161).</bold> <bold>VENEZUELA: Anzoátegui State</bold>: <named-content xmlns:xlink="http://www.w3.org/1999/xlink" content-type="dwc:verbatimCoordinates" xlink:type="simple">9°06'42.6"N, 64°09'20.2"W</named-content>, 228 m, Transect #1, 12.viii.2009, permanent pond, leg. R. Cordero, VZ09-0812-06A (1 ex., SEMC). <bold>Barinas State:</bold> 10 km NE Barinas, 12.ii.1969, leg. P. &amp; P. Spangler (1 ex., USNM). <bold>Bolívar State:</bold> Cuchivero, 30 km SE of Caicara, 4.viii.1987, leg. S. &amp; J. Peck, Woodland, UV light, SBP87-108 (2 exs., SEMC); ca. 40 km SE Upata, junction of Rts. 10 &amp; 2, <named-content xmlns:xlink="http://www.w3.org/1999/xlink" content-type="dwc:verbatimCoordinates" xlink:type="simple">7°52’1.7"N, 62°3'46.6"W</named-content>, 260 m, roadside ditch, 30.vii.2008, leg A. Short, AS-08-052 (1 ex., SEMC); nr. Rio Sakaika, <named-content xmlns:xlink="http://www.w3.org/1999/xlink" content-type="dwc:verbatimCoordinates" xlink:type="simple">5°34'29.8"N, 61°18'43.4"W</named-content>, 1100 m; roadside pond, 2.viii.2008, leg. Short &amp; García AS-08-067 (1 ex., SEMC). <bold>Falcón State:</bold> ca. 18 km E. Urumaco, Lagoon along Rt. 3, W. of Coro, <named-content xmlns:xlink="http://www.w3.org/1999/xlink" content-type="dwc:verbatimCoordinates" xlink:type="simple">11°14.228'N, 70°05.312'W</named-content>, 79 m, marginal, vegetated areas of lagoon, 8.vii.2009, leg. Short, Gustafson, García, Camacho, &amp; Inciarte, VZ09-0708-02A (3 exs., SEMC, MIZA); Médanos de Coro, pond in dunes, <named-content xmlns:xlink="http://www.w3.org/1999/xlink" content-type="dwc:verbatimCoordinates" xlink:type="simple">11°26.215'N, 69°40.112'W</named-content>, 8 m, pond in dunes, 9.vii.2009, leg. Shepard &amp; Sites, VZ09-0709-03D (1 ex., SEMC). <bold>Guárico State:</bold> Corozo Pando (8 km N.), 11.vi.1984, leg. F.W. Eiland (3 exs., USNM); same locality but 17–18.vi.1984, leg. F.W. Eiland &amp; V. Linares, blacklight (138 exs., USNM), same locality but, 20-21.<!--PageBreak-->vi.1984, leg. F.W. Eiland &amp; V. Linares, blacklight (9 exs., USNM); 15 km S. Calabozo, 9-13.ii.1969, Lago de los Patos, leg. P. &amp; P. Spangler (1 ex., USNM).</p></tp:treatment-sec><tp:treatment-sec sec-type="Distribution"><title>Distribution.</title><p>Widespread in South America including Venezuela (Anzoátegui, Barinas, Bolívar, Falcón, Guárico).</p></tp:treatment-sec><tp:treatment-sec sec-type="Remarks"><title>Remarks.</title><p>All known collecting events in Venezuela are from standing waters (ponds, lagoons, ditches) or light traps near such habitats.</p></tp:treatment-sec><tp:treatment-sec><!--Section generated to contain objects referenced in tp:taxon-treatment.--><fig id="F2" position="float" orientation="portrait"><label>Figure 2.</label><caption><p>Dorsal and lateral habitus views of <italic><tp:taxon-name>Berosus</tp:taxon-name></italic> spp. <bold>A</bold> <italic><tp:taxon-name>Berosus reticulatus</tp:taxon-name></italic> <bold>B</bold> <italic><tp:taxon-name>Berosus ambogynus</tp:taxon-name></italic> <bold>C</bold> <italic><tp:taxon-name>Berosus brevibasis</tp:taxon-name></italic> <bold>D</bold> <italic><tp:taxon-name>Berosus erraticus</tp:taxon-name></italic>.</p></caption><graphic xmlns:xlink="http://www.w3.org/1999/xlink" xlink:href="ZooKeys-206-001-g002.jpg" position="float" orientation="portrait" xlink:type="simple"/></fig><fig id="F4" position="float" orientation="portrait"><label>Figure 4.</label><caption><p>Abdomen and aedeagal views of <italic><tp:taxon-name>Berosus</tp:taxon-name></italic> spp. <bold>A</bold> <italic><tp:taxon-name>Berosus brevibasis</tp:taxon-name></italic> <bold>B</bold> <italic><tp:taxon-name>Berosus erraticus</tp:taxon-name></italic> <bold>C</bold> <italic><tp:taxon-name>Berosus reticulatus</tp:taxon-name></italic>.</p></caption><graphic xmlns:xlink="http://www.w3.org/1999/xlink" xlink:href="ZooKeys-206-001-g004.jpg" position="float" orientation="portrait" xlink:type="simple"/></fig></tp:treatment-sec><ref-list><ref id="B10"><mixed-citation xmlns:xlink="http://www.w3.org/1999/xlink" xlink:type="simple"><person-group><name name-style="western"><surname>Oliva</surname><given-names>A</given-names></name></person-group> (<year>1989</year>)<article-title> El genero <italic>Berosus</italic> (Coleoptera: Hydrophilidae) en América del Sur.</article-title><source>Revista del Museo Argentino de Ciencias Naturales, Entomología </source><volume>6</volume>: <fpage>57</fpage>-<lpage>236</lpage>.</mixed-citation></ref></ref-list></tp:taxon-treatment>
