# Supplementary material for: Review of the Berosus Leach of Venezuela (Coleoptera, Hydrophilidae, Berosini) with description of fourteen new species
Source: Zookeys. 2012 Jul 6;(206):1–69. doi: 10.3897/zookeys.206.2587 (PMC3391895; doi:10.3897/zookeys.206.2587)
Supplement: XML Treatment for Berosus ruffinus [file zookeys.206.2587-treatment30.xml]

<!DOCTYPE tp:taxon-treatment
  PUBLIC "-//TaxonX//DTD Taxonomic Treatment Publishing DTD v0 20100105//EN" "tax-treatment-NSO.dtd">
<tp:taxon-treatment xmlns:tp="http://www.plazi.org/taxpub"><tp:treatment-meta><mixed-citation publication-type="journal"><person-group><name><surname>Oliva</surname><given-names>Adriana</given-names></name><name><surname>Short</surname><given-names>Andrew E. Z.</given-names></name></person-group><article-title>Review of the 
                    <italic>Berosus</italic> Leach of Venezuela  (Coleoptera, Hydrophilidae, Berosini) with description of fourteen new species
                </article-title><source>Zookeys</source><day>6</day><month>7</month><year>2012</year><volume>2012</volume><issue>206</issue><fpage>1</fpage><lpage>69</lpage><pub-id pub-id-type="doi">10.3897/zookeys.206.2587</pub-id></mixed-citation></tp:treatment-meta><tp:nomenclature><tp:taxon-name>
                        <tp:taxon-name-part taxon-name-part-type="genus">Berosus</tp:taxon-name-part>
                        <tp:taxon-name-part taxon-name-part-type="species">ruffinus</tp:taxon-name-part>
                    <object-id xmlns:xlink="http://www.w3.org/1999/xlink" xlink:type="simple">http://species-id.net/wiki/Berosus_ruffinus</object-id>
								</tp:taxon-name><tp:taxon-authority>d’Orchymont, 1946</tp:taxon-authority><xref ref-type="fig" rid="F3">Figs 3B</xref><xref ref-type="fig" rid="F24">, 24</xref><xref ref-type="fig" rid="F29">, 29</xref><tp:nomenclature-citation-list><tp:nomenclature-citation><tp:taxon-name>Berosus ruffinus</tp:taxon-name><comment> d’Orchymont, 1946: 1.</comment></tp:nomenclature-citation><tp:nomenclature-citation><tp:taxon-name>Berosus ruffinus</tp:taxon-name><comment> d’Orchymont: <xref ref-type="bibr" rid="B10">Oliva (1989</xref>: 173).</comment></tp:nomenclature-citation></tp:nomenclature-citation-list></tp:nomenclature><tp:treatment-sec sec-type="Material examined"><title>Material examined</title><p><bold>(24):</bold> <bold>VENEZUELA:</bold> <bold>Amazonas State:</bold> nr. Campamento Canturama, <named-content xmlns:xlink="http://www.w3.org/1999/xlink" content-type="dwc:verbatimCoordinates" xlink:type="simple">5°30.311'N, 67°36.921'W</named-content>, Orinoco flood plain pools, 14.i.2009, leg. Short, Camacho, Miller, García &amp; Joly, VZ09-0114-02A (24 exs., MIZA, MALUZ, SEMC, NHW, NMPC, USNM).</p><fig id="F24" position="float" orientation="portrait"><label>Figure 24.</label><caption><p><italic><tp:taxon-name>Berosus ruffinus</tp:taxon-name></italic>, dorsal and lateral habitus.</p></caption><graphic xmlns:xlink="http://www.w3.org/1999/xlink" xlink:href="ZooKeys-206-001-g024.jpg" position="float" orientation="portrait" xlink:type="simple"/></fig><fig id="F25" position="float" orientation="portrait"><label>Figure 25.</label><caption><p><italic><tp:taxon-name>Berosus auriceps</tp:taxon-name></italic>. <bold>A</bold> lateral habitus (appendages omitted) <bold>B</bold> mesoventral process, lateral <bold>C</bold> dorsal habitus (legs of right side omitted) <bold>D</bold> male genitalia in dorsal aspect <bold>E</bold> idem in lateral aspect. Scale bars= 1 mm. (Reprinted from <xref ref-type="bibr" rid="B10">Oliva 1989</xref>).</p></caption><graphic xmlns:xlink="http://www.w3.org/1999/xlink" xlink:href="ZooKeys-206-001-g025.jpg" position="float" orientation="portrait" xlink:type="simple"/></fig></tp:treatment-sec><tp:treatment-sec sec-type="Distribution"><title>Distribution.</title><p>Bolivia, Brazil (Amazonas) and Venezuela (Amazonas).</p></tp:treatment-sec><tp:treatment-sec sec-type="Remarks"><title>Remarks.</title><p>A single series of this species was collected in a rainwater pool formed in exposed rocks in the Orinoco floodplain (<xref ref-type="fig" rid="F29">Fig. 29</xref>). It was taken together with hundreds of specimens of <italic><tp:taxon-name>Berosus garciai</tp:taxon-name></italic> sp. n. <italic><tp:taxon-name>Berosus ruffinus</tp:taxon-name></italic> was previously recorded from Venezuela, also along the Orinoco slightly further downriver (<xref ref-type="bibr" rid="B11">Oliva 1993</xref>).</p><fig id="F26" position="float" orientation="portrait"><label>Figure 26.</label><caption><p>Habitat of <italic><tp:taxon-name>Berosus ambogynus</tp:taxon-name></italic> at the Rio Aguaro near the UCV San Nicolasito Research Station (VZ09-0110-01A) <bold>A</bold> overview of the habitat <bold>B</bold> detail of backwater margin where specimens were collected.</p></caption><graphic xmlns:xlink="http://www.w3.org/1999/xlink" xlink:href="ZooKeys-206-001-g026.jpg" position="float" orientation="portrait" xlink:type="simple"/></fig><fig id="F27" position="float" orientation="portrait"><label>Figure 27.</label><caption><p>Habitat of Venezuelan <italic><tp:taxon-name>Berosus</tp:taxon-name></italic> spp. at a rock outcrop near Pijiguaos, Bolívar State. <bold>A</bold> Landscape of the rock outcrop in the wet season <bold>B–C</bold> examples of rock pools and seepage on the outcrop in the wet season <bold>D</bold> example of a rock pool on the outcrop in the dry season.</p></caption><graphic xmlns:xlink="http://www.w3.org/1999/xlink" xlink:href="ZooKeys-206-001-g027.jpg" position="float" orientation="portrait" xlink:type="simple"/></fig><fig id="F28" position="float" orientation="portrait"><label>Figure 28.</label><caption><p>Habitat of Venezuelan <italic><tp:taxon-name>Berosus</tp:taxon-name></italic> spp. <bold>A</bold> Falcón State (VZ10-0710-03B) <bold>B</bold> Falcón State (VZ09-0710-03C) <bold>C</bold> Guárico State (VZ09-0109-01X) <bold>D</bold> Apure State, Medanos de la Soledad (AS-07-004), type locality of <italic><tp:taxon-name>Berosus capanaparo</tp:taxon-name></italic> sp. n..</p></caption><graphic xmlns:xlink="http://www.w3.org/1999/xlink" xlink:href="ZooKeys-206-001-g028.jpg" position="float" orientation="portrait" xlink:type="simple"/></fig><fig id="F29" position="float" orientation="portrait"><label>Figure 29.</label><caption><p>Habitat of <italic><tp:taxon-name>Berosus garciai</tp:taxon-name></italic> and <italic><tp:taxon-name>Berosus ruffinus</tp:taxon-name></italic>; all photos represent collecting event VZ09-0114-02A, Amazonas State, floodplain of the Rio Orinoco <bold>A</bold> general habitat overview <bold>B</bold> rock pool that contained thousands of <italic><tp:taxon-name>Berosus</tp:taxon-name></italic> specimens <bold>C</bold> <italic><tp:taxon-name>Berosus</tp:taxon-name></italic> specimens (nearly all <italic><tp:taxon-name>Berosus garciai</tp:taxon-name></italic>) take flight after being caught in the rock pool.</p></caption><graphic xmlns:xlink="http://www.w3.org/1999/xlink" xlink:href="ZooKeys-206-001-g029.jpg" position="float" orientation="portrait" xlink:type="simple"/></fig></tp:treatment-sec><tp:treatment-sec><!--Section generated to contain objects referenced in tp:taxon-treatment.--><fig id="F3" position="float" orientation="portrait"><label>Figure 3.</label><caption><p>Abdomens of <italic><tp:taxon-name>Berosus</tp:taxon-name></italic> spp. <bold>A</bold> <italic><tp:taxon-name>Berosus ambogynus</tp:taxon-name></italic> <bold>B</bold> <italic><tp:taxon-name>Berosus ruffinus</tp:taxon-name></italic>.</p></caption><graphic xmlns:xlink="http://www.w3.org/1999/xlink" xlink:href="ZooKeys-206-001-g003.jpg" position="float" orientation="portrait" xlink:type="simple"/></fig></tp:treatment-sec><ref-list><ref id="B10"><mixed-citation xmlns:xlink="http://www.w3.org/1999/xlink" xlink:type="simple"><person-group><name name-style="western"><surname>Oliva</surname><given-names>A</given-names></name></person-group> (<year>1989</year>)<article-title> El genero <italic>Berosus</italic> (Coleoptera: Hydrophilidae) en América del Sur.</article-title><source>Revista del Museo Argentino de Ciencias Naturales, Entomología </source><volume>6</volume>: <fpage>57</fpage>-<lpage>236</lpage>.</mixed-citation></ref><ref id="B11"><mixed-citation xmlns:xlink="http://www.w3.org/1999/xlink" xlink:type="simple"><person-group><name name-style="western"><surname>Oliva</surname><given-names>A</given-names></name></person-group> (<year>1993</year>)<article-title> Some types of <italic>Berosus</italic> (Coleoptera: Hydrophilidae) kept in the collections of the Institut royal des Sciences naturelles de Belgique.</article-title><source>Bulletin et Annales de la Société Royale Belge d’Entomologie </source><volume>129</volume>: <fpage>183</fpage>-<lpage>230</lpage>.</mixed-citation></ref></ref-list></tp:taxon-treatment>
