# Supplementary material for: Review of the Berosus Leach of Venezuela (Coleoptera, Hydrophilidae, Berosini) with description of fourteen new species
Source: Zookeys. 2012 Jul 6;(206):1–69. doi: 10.3897/zookeys.206.2587 (PMC3391895; doi:10.3897/zookeys.206.2587)
Supplement: XML Treatment for Berosus truncatipennis [file zookeys.206.2587-treatment33.xml]

<!DOCTYPE tp:taxon-treatment
  PUBLIC "-//TaxonX//DTD Taxonomic Treatment Publishing DTD v0 20100105//EN" "tax-treatment-NSO.dtd">
<tp:taxon-treatment xmlns:tp="http://www.plazi.org/taxpub"><tp:treatment-meta><mixed-citation publication-type="journal"><person-group><name><surname>Oliva</surname><given-names>Adriana</given-names></name><name><surname>Short</surname><given-names>Andrew E. Z.</given-names></name></person-group><article-title>Review of the 
                    <italic>Berosus</italic> Leach of Venezuela  (Coleoptera, Hydrophilidae, Berosini) with description of fourteen new species
                </article-title><source>Zookeys</source><day>6</day><month>7</month><year>2012</year><volume>2012</volume><issue>206</issue><fpage>1</fpage><lpage>69</lpage><pub-id pub-id-type="doi">10.3897/zookeys.206.2587</pub-id></mixed-citation></tp:treatment-meta><tp:nomenclature><tp:taxon-name>
                        <tp:taxon-name-part taxon-name-part-type="genus">Berosus</tp:taxon-name-part>
                        <tp:taxon-name-part taxon-name-part-type="species">truncatipennis</tp:taxon-name-part>
                    <object-id xmlns:xlink="http://www.w3.org/1999/xlink" xlink:type="simple">urn:lsid:zoobank.org:act:C2EBCCA6-8CC0-4195-865B-BE4124552305</object-id>
								<object-id xmlns:xlink="http://www.w3.org/1999/xlink" xlink:type="simple">http://species-id.net/wiki/Berosus_truncatipennis</object-id>
								</tp:taxon-name><tp:taxon-authority>Castelnau, 1840</tp:taxon-authority><xref ref-type="fig" rid="F21">Fig. 21A</xref><tp:nomenclature-citation-list><tp:nomenclature-citation><tp:taxon-name>Berosus truncatipennis</tp:taxon-name><comment> Castelnau, 1840: 56.</comment></tp:nomenclature-citation><tp:nomenclature-citation><tp:taxon-name>Berosus truncatipennis</tp:taxon-name><comment> Castelnau: Oliva, 1989: 184.</comment></tp:nomenclature-citation></tp:nomenclature-citation-list></tp:nomenclature><tp:treatment-sec sec-type="Material examined"><title>Material examined</title><p><bold>(269):</bold> <bold>VENEZUELA:</bold> <bold>Anzoátegui State:</bold> <named-content xmlns:xlink="http://www.w3.org/1999/xlink" content-type="dwc:verbatimCoordinates" xlink:type="simple">09°06'42.6"N, 64°09'20.2"W</named-content>, 228 m, Permanent pond, 12.viii.2009, Cordero, VZ09-812-06A (1 ex.); <named-content xmlns:xlink="http://www.w3.org/1999/xlink" content-type="dwc:verbatimCoordinates" xlink:type="simple">09°19'41.4"N, 64°07'07.1"W</named-content>, 289 m, Temporal rain pond, 13.viii.2009, leg. Cordero, VZ09-813-07A (1 ex.); <named-content xmlns:xlink="http://www.w3.org/1999/xlink" content-type="dwc:verbatimCoordinates" xlink:type="simple">09°16'34.6"N, 64°13'39.3"W</named-content>, 259 m, Temporal pond aside the road, 14.viii.2009, leg. Cordero, VZ09-814-12A (4 exs.); <named-content xmlns:xlink="http://www.w3.org/1999/xlink" content-type="dwc:verbatimCoordinates" xlink:type="simple">09°17'16.3"N, 64°13'39.1"W</named-content>, 274 m, Temporal pond aside the road, 15.viii.2009, leg. Cordero, VZ09-815-12A (2 exs.). <bold>Apure State:</bold> S. San Fernando, <named-content xmlns:xlink="http://www.w3.org/1999/xlink" content-type="dwc:verbatimCoordinates" xlink:type="simple">7°52.159'N, 67°29.260'W</named-content>, 52 m, 3.i.2006, light on top of house, leg. Short, AS-06-006 (1 ex.); ca. 18 km S. San Fernando, <named-content xmlns:xlink="http://www.w3.org/1999/xlink" content-type="dwc:verbatimCoordinates" xlink:type="simple">7°33.869'N, 67°38.456'W</named-content>, 50 m, marsh along road; 4.i.2006, leg. Short, AS-06-008 (6 exs.); Road between Rio Capanaparo and Rio Cinaruco; Medanos de la Soledad, <named-content xmlns:xlink="http://www.w3.org/1999/xlink" content-type="dwc:verbatimCoordinates" xlink:type="simple">7°20.175'N, 67°43.868'W</named-content>, 49 m, marshy area, 17.i.2009, leg. Short, Camacho, Miller, VZ09-0117-02X (2 exs.); Rt. 19, E. Apurito, <named-content xmlns:xlink="http://www.w3.org/1999/xlink" content-type="dwc:verbatimCoordinates" xlink:type="simple">7°54.823'N, 68°25.782'W</named-content>, shaded “pond” by road, 18.i.2009, leg. Short, García, &amp; Camacho, VZ09-0118-01X (4 exs.); between “La Ye” &amp; Bruzual, 7 38.660'N, 69 18.004'W, 90 m, lagoon, 18.i.2009, Short, Camacho &amp; García, VZ09-0118-03X (1 ex.). <bold>Aragua State:</bold> “Venez. Cagua/Edo. Aragua/28-VI-1961 Bordon.” (32 exs., MSUC). <bold>Delta Amacuro State:</bold> <named-content xmlns:xlink="http://www.w3.org/1999/xlink" content-type="dwc:verbatimCoordinates" xlink:type="simple">09°08'14.0"N, 61°57'31.3"W</named-content>, 6 m, Bank of a swamp formed by Orinoco flooding, 26.viii.2009, leg. Cordero, VZ09-826-27A (1 ex.); <named-content xmlns:xlink="http://www.w3.org/1999/xlink" content-type="dwc:verbatimCoordinates" xlink:type="simple">09°06'03.7"N, 61°58'44.9"W</named-content>, 4 m, Bank of a swamp formed by Orinoco flooding, 27.viii.2009, leg. Cordero, VZ09-827-29A (3 exs.); <named-content xmlns:xlink="http://www.w3.org/1999/xlink" content-type="dwc:verbatimCoordinates" xlink:type="simple">09°08'39.8"N, 61°55'46.0"W</named-content>, 3 m, Permanent grass pond, 27.viii.2009, leg. Cordero, VZ09-827-31A (1 ex.); <named-content xmlns:xlink="http://www.w3.org/1999/xlink" content-type="dwc:verbatimCoordinates" xlink:type="simple">09°012'00.1"N, 61°53'21.3"W</named-content>, 3 m, Flooded pond, <!--PageBreak-->28.viii.2009, leg. Cordero, VZ09-828-35A (2 exs.). <bold>Falcón State:</bold> E. Dabajuro, River at Bridge crossing on Rt. 3, <named-content xmlns:xlink="http://www.w3.org/1999/xlink" content-type="dwc:verbatimCoordinates" xlink:type="simple">11°02.305'N, 70°38.467'W</named-content>, 98 m, Gravel and sand margins of river and associated side pools, 8.vii.2009, leg. Short, Gustafson, &amp; Inciarte, VZ09-0708-01A (1 ex.); Médanos de Coro, pond in dunes, <named-content xmlns:xlink="http://www.w3.org/1999/xlink" content-type="dwc:verbatimCoordinates" xlink:type="simple">11°26.215'N, 69°40.112'W</named-content>, 8 m, pond in dunes, 9.vii.2009, leg. Shepard, VZ09-0709-03Z (13 exs.); SE of Tocopero, <named-content xmlns:xlink="http://www.w3.org/1999/xlink" content-type="dwc:verbatimCoordinates" xlink:type="simple">11°26.922'N, 69°13.109'W</named-content>, 12 m, Puddle in roadside ditch and culvert, 10.vii.2009, leg. Sites, VZ09-0710-03S (7 exs.); same locality but leg. Short et al., VZ09-0710-03B (23 exs.); same locality but leg. Short et al., VZ09-0710-03C (53 exs.). <bold>Guárico State:</bold> Corozo Pando (8 km N.), 17–18.vi.1984, leg. F.W. Eiland &amp; V. Linares, blacklight (11 exs.); 15 km S. Calabozo, 9–13.ii.1969, Lago de los Patos, leg. P. &amp; P. Spangler (11 exs.); 20 km S. Calabozo, 8–13.ii.1969, Rio Orituco, leg. P. &amp; P. Spangler (2 exs., USNM); 44 km S. Calabozo, Hato Masaguaral, 6.iii.1986, P. Spangler &amp; S. Beaujon, Collection # 31 (9 exs., USNM); ca. 35 km N. San Fernando, <named-content xmlns:xlink="http://www.w3.org/1999/xlink" content-type="dwc:verbatimCoordinates" xlink:type="simple">8°11.578'N, 67°36.287'W</named-content>, 53 m, marshy area by road, 10.ix.2007, leg. A. Short, AS-07-002 (1 ex.); nr. Socorro, <named-content xmlns:xlink="http://www.w3.org/1999/xlink" content-type="dwc:verbatimCoordinates" xlink:type="simple">8°59'1.0"N, 65°44'18.8"W</named-content>, 100 m, muddy ditch, 29.vii.2008, leg. Short &amp; García, AS-08-050 (1 ex.); N. of Palenque, <named-content xmlns:xlink="http://www.w3.org/1999/xlink" content-type="dwc:verbatimCoordinates" xlink:type="simple">9°6.794'N, 66°59.595'W</named-content>, 152 m, stream at road crossing, 8.i.2009, leg. Short, García, Miller, Camacho, Joly, VZ09-0108-03X (3 exs.); on side road ca. 10 km E. Mantecal, <named-content xmlns:xlink="http://www.w3.org/1999/xlink" content-type="dwc:verbatimCoordinates" xlink:type="simple">7°37.298'N, 69°3.679'W</named-content>, 83 m, marshy area and pool by road, 18.i.2009, leg. Short, García, &amp; Camacho, VZ09-0118-02X (4 exs.); ca. 65 km S. Las Mercedes, 8 31.705'N, 66 22.602'W, 145 m, large lagoon with vegetation, 9.i.2009, leg. Short, Miller, García, &amp; Camacho, VZ09-0109-01X (2 ex.); W. of Las Mercedes, <named-content xmlns:xlink="http://www.w3.org/1999/xlink" content-type="dwc:verbatimCoordinates" xlink:type="simple">9°5.067'N, 66°28.500'W</named-content>, 153 m, 8.i.2009, leg. Short &amp; Miller, roadside pond, VZ09-0108-04A (1 ex.); San Nicolasito Field Station, <named-content xmlns:xlink="http://www.w3.org/1999/xlink" content-type="dwc:verbatimCoordinates" xlink:type="simple">8°8.677'N, 66°24.263'W</named-content>, 50 m, pool without fish, 10.i.2009, leg. Miller &amp; García, VZ09-0110-03A (2 ex.). <bold>Portuguesa State</bold>: Guanare, 26.ii.1969, leg. P. &amp; P. Spangler (1 ex., USNM); Rio Guanare, N. of Guanare, <named-content xmlns:xlink="http://www.w3.org/1999/xlink" content-type="dwc:verbatimCoordinates" xlink:type="simple">8°25.773'N, 69°35.202'W</named-content>, 185 m, side rocky pools, 19.i.2009, leg. Short, VZ09-0119-02C (7 exs.). <bold>Sucre State:</bold> Finca Vuelta Larga, <named-content xmlns:xlink="http://www.w3.org/1999/xlink" content-type="dwc:verbatimCoordinates" xlink:type="simple">10°30.075'N, 63°06.217'W</named-content>, 10 m, muddy puddle in road with detritus, 29.i.2010, leg. Short, García, Joly, VZ10-0129-03A (2 exs.). <bold>Zulia State</bold>: 40 km SW Machiques, Rio Tucuco, 3.vii.1984, blacklight trap, leg. Eiland &amp; Linares (1 ex., USNM); Farm of the Universidad del Zulia (Ana Maria Campo), W. of Maracaibo, stock tank, 20.i.2006, leg. Short, AS-06-037 (1 ex.). When not indicated, material is distributed between MIZA, MALUZ, SEMC, and NMW.</p></tp:treatment-sec><tp:treatment-sec sec-type="Distribution"><title>Distribution.</title><p>Widespread in tropical and subtropical South America, including NE Argentina, Bolivia, Brazil, Paraguay, and Venezuela (Anzoátegui, Apure, Aragua, Delta Amacuro, Falcón, Guárico, Portuguesa, Sucre, Zulia). Records for Central America and the Caribbean need confirmation. Previously recorded from Venezuela (Apure) by <xref ref-type="bibr" rid="B14">Oliva (2002)</xref>.</p></tp:treatment-sec><tp:treatment-sec sec-type="Remarks"><title>Remarks.</title><p>The apex of the median lobe is a fine membranous dome, which may be considerably deformed in dry-mounted specimens. See discussion of <italic><tp:taxon-name>Berosus megaphallus</tp:taxon-name></italic> sp. n.<!--PageBreak--></p></tp:treatment-sec><tp:treatment-sec><!--Section generated to contain objects referenced in tp:taxon-treatment.--><fig id="F21" position="float" orientation="portrait"><label>Figure 21.</label><caption><p>Details of <italic><tp:taxon-name>Berosus</tp:taxon-name></italic> spp. <bold>A</bold> <italic><tp:taxon-name>Berosus truncatipennis</tp:taxon-name></italic> abdomens (male and female) and aedeagus <bold>B</bold> <italic><tp:taxon-name>Berosus megaphallus</tp:taxon-name></italic> sp. n., abdomen (male) and aedeagus (including enlargement showing cluster of hairs on paramere).</p></caption><graphic xmlns:xlink="http://www.w3.org/1999/xlink" xlink:href="ZooKeys-206-001-g021.jpg" position="float" orientation="portrait" xlink:type="simple"/></fig></tp:treatment-sec><ref-list><ref id="B14"><mixed-citation xmlns:xlink="http://www.w3.org/1999/xlink" xlink:type="simple"><person-group><name name-style="western"><surname>Oliva</surname><given-names>A</given-names></name></person-group> (<year>2002</year>)<article-title> A new species of <italic>Berosus</italic> (Coleoptera: Hydrophilidae) from Venezuela.</article-title><source>Belgian Journal of Entomology </source><volume>4</volume>: <fpage>97</fpage>-<lpage>103</lpage>.</mixed-citation></ref></ref-list></tp:taxon-treatment>
